# Supplementary material for: Revision of the genus Ptomaphagus Hellwig (Coleoptera, Leiodidae, Cholevinae) from Japan
Source: Zookeys. 2016 Jul 28;(607):119–44. doi: 10.3897/zookeys.607.9074 (PMC4978031; doi:10.3897/zookeys.607.9074)
Supplement: XML Treatment for Ptomaphagus [file zookeys.607.9074-treatment1.xml]

<!DOCTYPE tp:taxon-treatment
  PUBLIC "-//TaxonX//DTD Taxonomic Treatment Publishing DTD v0 20100105//EN" "tax-treatment-NSO.dtd">
<tp:taxon-treatment xmlns:tp="http://www.plazi.org/taxpub"><tp:treatment-meta><kwd-group><label>Taxon classification</label><kwd><named-content content-type="kingdom">Animalia</named-content></kwd><kwd><named-content content-type="order">Coleoptera</named-content></kwd><kwd><named-content content-type="family">Leiodidae</named-content></kwd></kwd-group><mixed-citation publication-type="journal"><person-group><name><surname>Wang</surname><given-names>Cheng-Bin</given-names></name><name><surname>Růžička</surname><given-names>Jan</given-names></name><name><surname>Nishikawa</surname><given-names>Masaaki</given-names></name><name><surname>Perreau</surname><given-names>Michel</given-names></name><name><surname>Hayashi</surname><given-names>Yasuhiko</given-names></name></person-group><article-title>Revision of the genus <italic><tp:taxon-name><tp:taxon-name-part taxon-name-part-type="genus">Ptomaphagus</tp:taxon-name-part></tp:taxon-name></italic> Hellwig (<tp:taxon-name><tp:taxon-name-part taxon-name-part-type="order">Coleoptera</tp:taxon-name-part></tp:taxon-name>, <tp:taxon-name><tp:taxon-name-part taxon-name-part-type="family">Leiodidae</tp:taxon-name-part></tp:taxon-name>, <tp:taxon-name><tp:taxon-name-part taxon-name-part-type="subfamily">Cholevinae</tp:taxon-name-part></tp:taxon-name>) from Japan</article-title><source>Zookeys</source><day>28</day><month>7</month><year>2016</year><volume>2016</volume><issue>607</issue><fpage>119</fpage><lpage>144</lpage><pub-id pub-id-type="doi">10.3897/zookeys.607.9074</pub-id></mixed-citation></tp:treatment-meta><tp:nomenclature><label>Genus</label><tp:taxon-name>
            <tp:taxon-name-part taxon-name-part-type="genus">Ptomaphagus</tp:taxon-name-part>
          </tp:taxon-name><tp:taxon-authority>Hellwig, 1795</tp:taxon-authority></tp:nomenclature><tp:treatment-sec sec-type="distribution"><title>Distribution.</title><p>Holarctic, north Oriental, north Neotropical.</p></tp:treatment-sec></tp:taxon-treatment>
