# Supplementary material for: Revision of the genus Ptomaphagus Hellwig (Coleoptera, Leiodidae, Cholevinae) from Japan
Source: Zookeys. 2016 Jul 28;(607):119–44. doi: 10.3897/zookeys.607.9074 (PMC4978031; doi:10.3897/zookeys.607.9074)
Supplement: XML Treatment for Ptomaphagus (s. str.) kuntzeni [file zookeys.607.9074-treatment3.xml]

<!DOCTYPE tp:taxon-treatment
  PUBLIC "-//TaxonX//DTD Taxonomic Treatment Publishing DTD v0 20100105//EN" "tax-treatment-NSO.dtd">
<tp:taxon-treatment xmlns:tp="http://www.plazi.org/taxpub"><tp:treatment-meta><kwd-group><label>Taxon classification</label><kwd><named-content content-type="kingdom">Animalia</named-content></kwd><kwd><named-content content-type="order">Coleoptera</named-content></kwd><kwd><named-content content-type="family">Leiodidae</named-content></kwd></kwd-group><mixed-citation publication-type="journal"><person-group><name><surname>Wang</surname><given-names>Cheng-Bin</given-names></name><name><surname>Růžička</surname><given-names>Jan</given-names></name><name><surname>Nishikawa</surname><given-names>Masaaki</given-names></name><name><surname>Perreau</surname><given-names>Michel</given-names></name><name><surname>Hayashi</surname><given-names>Yasuhiko</given-names></name></person-group><article-title>Revision of the genus <italic><tp:taxon-name><tp:taxon-name-part taxon-name-part-type="genus">Ptomaphagus</tp:taxon-name-part></tp:taxon-name></italic> Hellwig (<tp:taxon-name><tp:taxon-name-part taxon-name-part-type="order">Coleoptera</tp:taxon-name-part></tp:taxon-name>, <tp:taxon-name><tp:taxon-name-part taxon-name-part-type="family">Leiodidae</tp:taxon-name-part></tp:taxon-name>, <tp:taxon-name><tp:taxon-name-part taxon-name-part-type="subfamily">Cholevinae</tp:taxon-name-part></tp:taxon-name>) from Japan</article-title><source>Zookeys</source><day>28</day><month>7</month><year>2016</year><volume>2016</volume><issue>607</issue><fpage>119</fpage><lpage>144</lpage><pub-id pub-id-type="doi">10.3897/zookeys.607.9074</pub-id></mixed-citation></tp:treatment-meta><tp:nomenclature><tp:taxon-name>
                <tp:taxon-name-part taxon-name-part-type="genus">Ptomaphagus</tp:taxon-name-part>
                <tp:taxon-name-part taxon-name-part-type="sensu">(s. str.)</tp:taxon-name-part>
                <tp:taxon-name-part taxon-name-part-type="species">kuntzeni</tp:taxon-name-part>
              </tp:taxon-name><tp:taxon-authority>Sokolowski, 1957</tp:taxon-authority><xref ref-type="fig" rid="F1">Figs 1A–C</xref><xref ref-type="fig" rid="F2">; 2A–F</xref><xref ref-type="fig" rid="F3">; 3A–J</xref><xref ref-type="fig" rid="F4">; 4A–G</xref><tp:nomenclature-citation-list><tp:nomenclature-citation><tp:taxon-name>
                <tp:taxon-name-part taxon-name-part-type="genus">Ptomaphagus</tp:taxon-name-part>
                <tp:taxon-name-part taxon-name-part-type="sensu">(s. str.)</tp:taxon-name-part>
                <tp:taxon-name-part taxon-name-part-type="species">kuntzeni</tp:taxon-name-part>
              </tp:taxon-name><comment><xref ref-type="bibr" rid="B18">Sokolowski 1957</xref>: 140 (<tp:taxon-name><tp:taxon-name-part taxon-name-part-type="genus">Ptomaphagus</tp:taxon-name-part></tp:taxon-name>; type locality: [JAPAN] Hagi (? Landschaft Jamagutshi, Honshiu); ZMHB); <xref ref-type="bibr" rid="B19">Szymczakowski 1964</xref>: 63 (<tp:taxon-name><tp:taxon-name-part taxon-name-part-type="genus">Ptomaphagus</tp:taxon-name-part></tp:taxon-name>; female description; taxonomic remarks); <xref ref-type="bibr" rid="B10">Nishikawa 1983</xref>: 1 (<tp:taxon-name><tp:taxon-name-part taxon-name-part-type="genus">Ptomaphagus</tp:taxon-name-part> (<tp:taxon-name-part taxon-name-part-type="subgenus">Ptomaphagus</tp:taxon-name-part>)</tp:taxon-name>; in check-list); <xref ref-type="bibr" rid="B2">Harusawa and Yamamoto 2000</xref>: 242 (<tp:taxon-name><tp:taxon-name-part taxon-name-part-type="genus">Ptomaphagus</tp:taxon-name-part></tp:taxon-name>; distribution); <xref ref-type="bibr" rid="B4">Hayashi and Nishikawa 2010</xref>: 190 (<tp:taxon-name><tp:taxon-name-part taxon-name-part-type="genus">Ptomaphagus</tp:taxon-name-part></tp:taxon-name>; distribution); <xref ref-type="bibr" rid="B15">Perreau 2000</xref>: 363 (<tp:taxon-name><tp:taxon-name-part taxon-name-part-type="genus">Ptomaphagus</tp:taxon-name-part></tp:taxon-name> (s. str.); in catalogue); <xref ref-type="bibr" rid="B16">Perreau 2004</xref>: 178 (<tp:taxon-name><tp:taxon-name-part taxon-name-part-type="genus">Ptomaphagus</tp:taxon-name-part> (<tp:taxon-name-part taxon-name-part-type="subgenus">Ptomaphagus</tp:taxon-name-part>)</tp:taxon-name>; in catalogue); <xref ref-type="bibr" rid="B12">Nishikawa 2011</xref>: 100 (<tp:taxon-name><tp:taxon-name-part taxon-name-part-type="genus">Ptomaphagus</tp:taxon-name-part> (<tp:taxon-name-part taxon-name-part-type="subgenus">Ptomaphagus</tp:taxon-name-part>)</tp:taxon-name>; distribution; notes); <xref ref-type="bibr" rid="B13">Nishikawa et al. 2012</xref>: 274 (<tp:taxon-name><tp:taxon-name-part taxon-name-part-type="genus">Ptomaphagus</tp:taxon-name-part> (<tp:taxon-name-part taxon-name-part-type="subgenus">Ptomaphagus</tp:taxon-name-part>)</tp:taxon-name>; distribution); <xref ref-type="bibr" rid="B17">Perreau 2015</xref>: 249 (<tp:taxon-name><tp:taxon-name-part taxon-name-part-type="genus">Ptomaphagus</tp:taxon-name-part> (<tp:taxon-name-part taxon-name-part-type="subgenus">Ptomaphagus</tp:taxon-name-part>)</tp:taxon-name>; in catalogue).</comment></tp:nomenclature-citation><tp:nomenclature-citation><tp:taxon-name>
                <tp:taxon-name-part taxon-name-part-type="genus">Ptomaphagus</tp:taxon-name-part>
                <tp:taxon-name-part taxon-name-part-type="sensu">(s. str.)</tp:taxon-name-part>
                <tp:taxon-name-part taxon-name-part-type="species">amamianus</tp:taxon-name-part>
              </tp:taxon-name><comment><xref ref-type="bibr" rid="B8">Nakane 1963</xref>: 42 (<tp:taxon-name><tp:taxon-name-part taxon-name-part-type="genus">Ptomaphagus</tp:taxon-name-part></tp:taxon-name>; type locality: [JAPAN] Naze, Amami-Oshima); <xref ref-type="bibr" rid="B3">Hayashi 1969</xref>: 2 (<tp:taxon-name><tp:taxon-name-part taxon-name-part-type="genus">Ptomaphagus</tp:taxon-name-part></tp:taxon-name>; characteristic figures; distribution); <xref ref-type="bibr" rid="B10">Nishikawa 1983</xref>: 1 (<tp:taxon-name><tp:taxon-name-part taxon-name-part-type="genus">Ptomaphagus</tp:taxon-name-part> (<tp:taxon-name-part taxon-name-part-type="subgenus">Ptomaphagus</tp:taxon-name-part>)</tp:taxon-name>; in check-list); <xref ref-type="bibr" rid="B14">Perreau 1996</xref>: 284 (<tp:taxon-name><tp:taxon-name-part taxon-name-part-type="genus">Ptomaphagus</tp:taxon-name-part></tp:taxon-name>; distribution); <xref ref-type="bibr" rid="B15">Perreau 2000</xref>: 362 (<tp:taxon-name><tp:taxon-name-part taxon-name-part-type="genus">Ptomaphagus</tp:taxon-name-part></tp:taxon-name> (s. str.); in catalogue); <xref ref-type="bibr" rid="B16">Perreau 2004</xref>: 178 (<tp:taxon-name><tp:taxon-name-part taxon-name-part-type="genus">Ptomaphagus</tp:taxon-name-part> (<tp:taxon-name-part taxon-name-part-type="subgenus">Ptomaphagus</tp:taxon-name-part>)</tp:taxon-name>; in catalogue); <xref ref-type="bibr" rid="B4">Hayashi and Nishikawa 2010</xref>: 190 (<tp:taxon-name><tp:taxon-name-part taxon-name-part-type="genus">Ptomaphagus</tp:taxon-name-part></tp:taxon-name>; distribution); <xref ref-type="bibr" rid="B17">Perreau 2015</xref>: 249 (<tp:taxon-name><tp:taxon-name-part taxon-name-part-type="genus">Ptomaphagus</tp:taxon-name-part> (<tp:taxon-name-part taxon-name-part-type="subgenus">Ptomaphagus</tp:taxon-name-part>)</tp:taxon-name>; in catalogue). <bold>Syn. n.</bold></comment></tp:nomenclature-citation></tp:nomenclature-citation-list></tp:nomenclature><tp:treatment-sec sec-type="material"><title>Material examined.</title><p>
            <bold>Type material. Holotype of <italic><tp:taxon-name><tp:taxon-name-part taxon-name-part-type="genus">Ptomaphagus</tp:taxon-name-part> <tp:taxon-name-part taxon-name-part-type="species">kuntzeni</tp:taxon-name-part></tp:taxon-name></italic></bold>: ♂, [JAPAN] Hagi [ca. <named-content xmlns:xlink="http://www.w3.org/1999/xlink" content-type="dwc:verbatimCoordinates" xlink:type="simple"><named-content content-type="geo-json" specific-use="{&#34;type&#34;:&#34;Point&#34;,&#34;coordinates&#34;:[131.383333,34.4]}" xlink:type="simple">34°24'N, 131°23'E</named-content></named-content>] / Hiller [R. leg., probably collected during 1872–1875 (<xref ref-type="bibr" rid="B1">Esaki 1935</xref>)] // Type // 59051 // <tp:taxon-name><tp:taxon-name-part taxon-name-part-type="genus">Ptomaphagus</tp:taxon-name-part></tp:taxon-name> / <tp:taxon-name><tp:taxon-name-part taxon-name-part-type="species">kuntzeni</tp:taxon-name-part></tp:taxon-name> Type / det. K. Sokolowski (ZMHB). <bold>Holotype of <italic><tp:taxon-name><tp:taxon-name-part taxon-name-part-type="genus">Ptomaphagus</tp:taxon-name-part> <tp:taxon-name-part taxon-name-part-type="species">amamianus</tp:taxon-name-part></tp:taxon-name></italic></bold>: ♂, HOLOTYPE // [JAPAN] NAZE [ca. <named-content xmlns:xlink="http://www.w3.org/1999/xlink" content-type="dwc:verbatimCoordinates" xlink:type="simple"><named-content content-type="geo-json" specific-use="{&#34;type&#34;:&#34;Point&#34;,&#34;coordinates&#34;:[129.483333,28.366667]}" xlink:type="simple">28°22'N, 129°29'E</named-content></named-content>] / AMAMI[-ÔSHIMA] IS. / 4.V.1960 / T. Shibata [leg.] // <tp:taxon-name><tp:taxon-name-part taxon-name-part-type="genus">Ptomaphagus</tp:taxon-name-part></tp:taxon-name> / <tp:taxon-name><tp:taxon-name-part taxon-name-part-type="species">amamianus</tp:taxon-name-part></tp:taxon-name> Nak. / Det. T. Nakane // NAKANE Coll. / SEHU JAPAN / 1999 // HOLOTYPE / Appended label by / N. Kobayashi / 2008 // 0000005731 / Sys. Ent / Hokkaido Univ. / Japan [SEHU] (HUM). <bold>Allotype of <italic><tp:taxon-name><tp:taxon-name-part taxon-name-part-type="genus">Ptomaphagus</tp:taxon-name-part> <tp:taxon-name-part taxon-name-part-type="species">amamianus</tp:taxon-name-part></tp:taxon-name></italic></bold>: 1♀, ALLOTYPE // [JAPAN] NAZE [ca. <named-content xmlns:xlink="http://www.w3.org/1999/xlink" content-type="dwc:verbatimCoordinates" xlink:type="simple"><named-content content-type="geo-json" specific-use="{&#34;type&#34;:&#34;Point&#34;,&#34;coordinates&#34;:[129.483333,28.366667]}" xlink:type="simple">28°22'N, 129°29'E</named-content></named-content>] / AMAMI[-ÔSHIMA] IS. / 4.V.1960 / T. Shibata [leg.] // <tp:taxon-name><tp:taxon-name-part taxon-name-part-type="genus">Ptomaphagus</tp:taxon-name-part></tp:taxon-name> / <tp:taxon-name><tp:taxon-name-part taxon-name-part-type="species">amamianus</tp:taxon-name-part></tp:taxon-name> Nak. / Det. T. Nakane // NAKANE Coll. / SEHU JAPAN / 1999 // PARATYPE / Appended label by / N. Kobayashi / 2008 // 0000005732 / Sys. Ent / Hokkaido Univ. / Japan [SEHU] (HUM). <bold>Paratypes of <italic><tp:taxon-name><tp:taxon-name-part taxon-name-part-type="genus">Ptomaphagus</tp:taxon-name-part> <tp:taxon-name-part taxon-name-part-type="species">amamianus</tp:taxon-name-part></tp:taxon-name></italic></bold>: 1♂, PARATYPE // [JAPAN] NAZE [ca. <named-content xmlns:xlink="http://www.w3.org/1999/xlink" content-type="dwc:verbatimCoordinates" xlink:type="simple"><named-content content-type="geo-json" specific-use="{&#34;type&#34;:&#34;Point&#34;,&#34;coordinates&#34;:[129.483333,28.366667]}" xlink:type="simple">28°22'N, 129°29'E</named-content></named-content>], / AMAMI[-ÔSHIMA] IS. / 4.V.1960 / T. Shibata [leg.] // <tp:taxon-name><tp:taxon-name-part taxon-name-part-type="genus">Ptomaphagus</tp:taxon-name-part> <tp:taxon-name-part taxon-name-part-type="species">amamianus</tp:taxon-name-part></tp:taxon-name> Nak. / Det. T. Nakane // MHNG / ENTO / 00003333 (MHNG); 1♀, same data as previous except: 00003334 (MHNG); 1♂, PARATYPE // [JAPAN] NAZE [ca. <named-content xmlns:xlink="http://www.w3.org/1999/xlink" content-type="dwc:verbatimCoordinates" xlink:type="simple"><named-content content-type="geo-json" specific-use="{&#34;type&#34;:&#34;Point&#34;,&#34;coordinates&#34;:[129.483333,28.366667]}" xlink:type="simple">28°22'N, 129°29'E</named-content></named-content>] / AMAMI[-ÔSHIMA] IS. / 4.V.1960 / T. Shibata [leg.] // <tp:taxon-name><tp:taxon-name-part taxon-name-part-type="genus">Ptomaphagus</tp:taxon-name-part></tp:taxon-name> / <tp:taxon-name><tp:taxon-name-part taxon-name-part-type="species">amamianus</tp:taxon-name-part></tp:taxon-name> Nak. / Det. T. Nakane // NAKANE Coll. / SEHU JAPAN / 1999 // PARATYPE / Appended label by / N. Kobayashi / 2008 // 0000005733 / Sys. Ent / Hokkaido Univ. / Japan [SEHU] (HUM); 1♀, [JAPAN] PARATYPE // // NAZE [ca. <named-content xmlns:xlink="http://www.w3.org/1999/xlink" content-type="dwc:verbatimCoordinates" xlink:type="simple"><named-content content-type="geo-json" specific-use="{&#34;type&#34;:&#34;Point&#34;,&#34;coordinates&#34;:[129.483333,28.366667]}" xlink:type="simple">28°22'N, 129°29'E</named-content></named-content>] / AMAMI[-ÔSHIMA] IS. / 4.V.1960 / T. Shibata [leg.] // <tp:taxon-name><tp:taxon-name-part taxon-name-part-type="genus">Ptomaphagus</tp:taxon-name-part></tp:taxon-name> / <tp:taxon-name><tp:taxon-name-part taxon-name-part-type="species">amamianus</tp:taxon-name-part></tp:taxon-name> Nak. / Det. T. Nakane // NAKANE Coll. / SEHU JAPAN / 1999 // PARATYPE / Appended label by / N. Kobayashi / 2008 // 0000005734 / Sys. Ent / Hokkaido Univ. / Japan [SEHU] (HUM); 1♂, PARATYPE // [JAPAN] NAZE [ca. <named-content xmlns:xlink="http://www.w3.org/1999/xlink" content-type="dwc:verbatimCoordinates" xlink:type="simple"><named-content content-type="geo-json" specific-use="{&#34;type&#34;:&#34;Point&#34;,&#34;coordinates&#34;:[129.483333,28.366667]}" xlink:type="simple">28°22'N, 129°29'E</named-content></named-content>], AMAMI[-ÔSHIMA] IS. / 4.V.1960 / T. Shibata [leg.] // <tp:taxon-name><tp:taxon-name-part taxon-name-part-type="genus">Ptomaphagus</tp:taxon-name-part> <tp:taxon-name-part taxon-name-part-type="species">amamianus</tp:taxon-name-part></tp:taxon-name> Nak. / Det. T. Nakane // 37–1 [Pl. 37, fig. 1 in <xref ref-type="bibr" rid="B8">Nakane 1963</xref>] // NAKANE Coll. / SEMU JAPAN / 1999 // PARATYPE / Appended label by / N. Kobayashi / 2008 // 0000005747 / Sys. Ent Hokkaido Univ. / Japan [SEHU] (HUM).</p></tp:treatment-sec><tp:treatment-sec sec-type="material"><title>Additional material.</title><p>
            <bold>JAPAN: Honshu</bold>: 3♂♂1♀, Botanic Garden [ca. <named-content xmlns:xlink="http://www.w3.org/1999/xlink" content-type="dwc:verbatimCoordinates" xlink:type="simple"><named-content content-type="geo-json" specific-use="{&#34;type&#34;:&#34;Point&#34;,&#34;coordinates&#34;:[140.85,38.25]}" xlink:type="simple">38°15'N, 140°51'E</named-content></named-content>] / Sendai, Miyagi [Pref.] / 1.IX.1966 / A. NARITA // <tp:taxon-name><tp:taxon-name-part taxon-name-part-type="genus">Ptomaphagus</tp:taxon-name-part></tp:taxon-name> / <tp:taxon-name><tp:taxon-name-part taxon-name-part-type="species">kuntzeni</tp:taxon-name-part></tp:taxon-name> / Sokolowski / Det. T. Nakane (HUM); 2♂♂, Yoshi-ga-hira [ca. <named-content xmlns:xlink="http://www.w3.org/1999/xlink" content-type="dwc:verbatimCoordinates" xlink:type="simple"><named-content content-type="geo-json" specific-use="{&#34;type&#34;:&#34;Point&#34;,&#34;coordinates&#34;:[139.116667,37.433333]}" xlink:type="simple">37°26'N, 139°7'E</named-content></named-content>] / Niigata Pref. / 14.VIII.1987 / leg. M. NISHIKAWA // Trap // alt. 600 m (CMNE); 1♂, ASAMIGAWAKEI / KOKU [ca. <named-content xmlns:xlink="http://www.w3.org/1999/xlink" content-type="dwc:verbatimCoordinates" xlink:type="simple"><named-content content-type="geo-json" specific-use="{&#34;type&#34;:&#34;Point&#34;,&#34;coordinates&#34;:[140.95,37.216667]}" xlink:type="simple">37°13'N, 140°57'E</named-content></named-content>] HIRONOMACHI / FUKUSHIMA [Pref.] 1990.VIII.2 / A. IZUMI leg. (CMNE); 1♀, Mt. TORINOKO-YAMA [ca. <named-content xmlns:xlink="http://www.w3.org/1999/xlink" content-type="dwc:verbatimCoordinates" xlink:type="simple"><named-content content-type="geo-json" specific-use="{&#34;type&#34;:&#34;Point&#34;,&#34;coordinates&#34;:[140.233333,36.683333]}" xlink:type="simple">36°41'N, 140°14'E</named-content></named-content>] / 馬頭町 [Batô-machi], 栃木県 [Tochigi Pref.] / 30.APL.1996 / H. OHKAWA leg. // 14 (CMNE); 1♂, NAGAEDANI [ca. <named-content xmlns:xlink="http://www.w3.org/1999/xlink" content-type="dwc:verbatimCoordinates" xlink:type="simple"><named-content content-type="geo-json" specific-use="{&#34;type&#34;:&#34;Point&#34;,&#34;coordinates&#34;:[136.683333,36.566667]}" xlink:type="simple">36°34'N, 136°41'E</named-content></named-content>] / KANAZAWA [Ishikawa Pref.] / 13.V.1948 / S. TAKABA [leg.] (CYHK); 1♂, Mt. TAKAO[-YAMA: ca. <named-content xmlns:xlink="http://www.w3.org/1999/xlink" content-type="dwc:verbatimCoordinates" xlink:type="simple"><named-content content-type="geo-json" specific-use="{&#34;type&#34;:&#34;Point&#34;,&#34;coordinates&#34;:[136.75,36.45]}" xlink:type="simple">36°27'N 136°45'E</named-content></named-content>] / KAGA [=Ishikawa Pref.] / 2.VII.1961 / Y. Hayashi [leg.] // <tp:taxon-name><tp:taxon-name-part taxon-name-part-type="genus">Ptomaphagus</tp:taxon-name-part></tp:taxon-name> / <tp:taxon-name><tp:taxon-name-part taxon-name-part-type="species">kuntzeni</tp:taxon-name-part></tp:taxon-name> / Sokolowski? / Det. Y. Hayashi, 1979 (CYHK); 1♂1♀, Tohbu [ca. <named-content xmlns:xlink="http://www.w3.org/1999/xlink" content-type="dwc:verbatimCoordinates" xlink:type="simple"><named-content content-type="geo-json" specific-use="{&#34;type&#34;:&#34;Point&#34;,&#34;coordinates&#34;:[138.35,36.383333]}" xlink:type="simple">36°23'N, 138°21'E</named-content></named-content>], Chiisagata / Nagano [Pref.], JAPAN / 1st, June, 1986 / legit. T. Abe (CMNE); 3♀♀, ISK. [= Ishikawa Pref.] Ishikawa Co. / Shiramine Vil. Shiramine [ca. <named-content xmlns:xlink="http://www.w3.org/1999/xlink" content-type="dwc:verbatimCoordinates" xlink:type="simple"><named-content content-type="geo-json" specific-use="{&#34;type&#34;:&#34;Point&#34;,&#34;coordinates&#34;:[136.616667,36.15]}" xlink:type="simple">36°09'N, 136°37'E</named-content></named-content>] / N. of Mt. Ohnadare / 13.VI–6.VIII.1988 // (rotten chicken trap) / 630 m, alt. / K. Katsura &amp; / Y. Nishikawa leg. // ♀ (CJRZ); 4♂♂, ISK. [= Ishikawa Pref.] Ishikawa Co. / Shiramine Vil. Katarashi [ca. <named-content xmlns:xlink="http://www.w3.org/1999/xlink" content-type="dwc:verbatimCoordinates" xlink:type="simple"><named-content content-type="geo-json" specific-use="{&#34;type&#34;:&#34;Point&#34;,&#34;coordinates&#34;:[136.633333,36.15]}" xlink:type="simple">36°09'N, 136°38'E</named-content></named-content>] / NW. of Mt. Arigata-yama / 13.VI–6.VIII.1988 // (rotten chicken trap) / 580 m, alt. / K. Katsura &amp; / Y. Nishikawa leg. // ♂ // <tp:taxon-name><tp:taxon-name-part taxon-name-part-type="genus">Ptomaphagus</tp:taxon-name-part> <tp:taxon-name-part taxon-name-part-type="species">kuntzeni</tp:taxon-name-part></tp:taxon-name> SOKOLOWSKI / Det. K. Harusawa, 1993 (CJRZ); 1♂1♀, 石川県 [Ishikawa Pref.] 白山市 [Hakusan-shi] / 白山系 [Mts. Hakusan] / 猿壁堰堤 [Sarukabe-entei: ca. <named-content xmlns:xlink="http://www.w3.org/1999/xlink" content-type="dwc:verbatimCoordinates" xlink:type="simple"><named-content content-type="geo-json" specific-use="{&#34;type&#34;:&#34;Point&#34;,&#34;coordinates&#34;:[136.7,36.1]}" xlink:type="simple">36°06'N, 136°42'E</named-content></named-content>] pit fall traps / 8月2–22日2002年 [2–22.VIII.2002] / 保科英人 [Hoshina, Hideto] 採集 [leg.] (CHHF); 1♂, GOZAISHI SPA [ca. <named-content xmlns:xlink="http://www.w3.org/1999/xlink" content-type="dwc:verbatimCoordinates" xlink:type="simple"><named-content content-type="geo-json" specific-use="{&#34;type&#34;:&#34;Point&#34;,&#34;coordinates&#34;:[138.35,35.716667]}" xlink:type="simple">35°43'N, 138°21'E</named-content></named-content>] / YAMANASHI [Pref.] / 12.VIII.1989 / TATEO ITO [leg.] (CYHK); 1♂, 1981–7–4 [= 4.VII.1981] / 日川林道上部 [Upper area of Hikawa-rindô: ca. <named-content xmlns:xlink="http://www.w3.org/1999/xlink" content-type="dwc:verbatimCoordinates" xlink:type="simple"><named-content content-type="geo-json" specific-use="{&#34;type&#34;:&#34;Point&#34;,&#34;coordinates&#34;:[138.833333,35.716667]}" xlink:type="simple">35°43'N, 138°50'E</named-content></named-content>] // 大ボサツ [Mt. Daibosatsu-rei, Yamanashi Pref.] / 腐敗オサトラップ [decayed bait of carabid trap] // K. HAGA [leg.] (CMNE); 2♂♂, KAMIHIKAWA-RINDO [ca. <named-content xmlns:xlink="http://www.w3.org/1999/xlink" content-type="dwc:verbatimCoordinates" xlink:type="simple"><named-content content-type="geo-json" specific-use="{&#34;type&#34;:&#34;Point&#34;,&#34;coordinates&#34;:[138.833333,35.716667]}" xlink:type="simple">35°43'N, 138°50'E</named-content></named-content>] / ([Mt.] DAIBOSATSU[-REI]) / Yamanashi Pref. / Aug. 29–30th 1982 / Y. Shibata leg. (CMNE); 2♂♂, 東京都西多摩郡 [Tokyo, Nishitama-gun] / 檜原村本宿 [Hinohara-mura, Motoshûku: ca. <named-content xmlns:xlink="http://www.w3.org/1999/xlink" content-type="dwc:verbatimCoordinates" xlink:type="simple"><named-content content-type="geo-json" specific-use="{&#34;type&#34;:&#34;Point&#34;,&#34;coordinates&#34;:[139.133333,35.716667]}" xlink:type="simple">35°43'N, 139°08'E</named-content></named-content>] // Japan: Honshu / Motoshûku, / Hinohara Mura, / Tokyô To 12.IV.2008 / KAMEZAWA Hiromu leg. // KAMEZAWA Collection (CMNE); 1♂1♀, Mt. Takao[-san: ca. <named-content xmlns:xlink="http://www.w3.org/1999/xlink" content-type="dwc:verbatimCoordinates" xlink:type="simple"><named-content content-type="geo-json" specific-use="{&#34;type&#34;:&#34;Point&#34;,&#34;coordinates&#34;:[139.25,35.616667]}" xlink:type="simple">35°37'N, 139°15'E</named-content></named-content>] / Hachiôji, Tokyo / 16.X.1982 / M. Nishikawa leg. // Trap (CMNE); 4♂♂1♀, Mt. Mitsutoge-yama [ca. <named-content xmlns:xlink="http://www.w3.org/1999/xlink" content-type="dwc:verbatimCoordinates" xlink:type="simple"><named-content content-type="geo-json" specific-use="{&#34;type&#34;:&#34;Point&#34;,&#34;coordinates&#34;:[138.816667,35.533333]}" xlink:type="simple">35°32'N, 138°49'E</named-content></named-content>] / 1200 m in alt., trap / Kawaguchiko-machi // Yamanashi Pref., C. / Japan, 19.VIII.1993 / M. Nishikawa leg. (CMNE); 1♂, Dohshigawa [Riv.: ca. <named-content xmlns:xlink="http://www.w3.org/1999/xlink" content-type="dwc:verbatimCoordinates" xlink:type="simple"><named-content content-type="geo-json" specific-use="{&#34;type&#34;:&#34;Point&#34;,&#34;coordinates&#34;:[139.1,35.533333]}" xlink:type="simple">35°32'N, 139°06'E</named-content></named-content>] / Aone, Tsukui Co. / Kanagawa [Pref.], JAPAN / 18th, May, 1986 / T. Abe &amp; A. Sasai [leg.] (CMNE); <!--PageBreak-->2♀♀, (Dôdaira [ca. <named-content xmlns:xlink="http://www.w3.org/1999/xlink" content-type="dwc:verbatimCoordinates" xlink:type="simple"><named-content content-type="geo-json" specific-use="{&#34;type&#34;:&#34;Point&#34;,&#34;coordinates&#34;:[139.166667,35.466667]}" xlink:type="simple">35°28'N, 139°10'E</named-content></named-content>]) / E. Tanzawa / Kanagawa Pref. // 11.VII.1993 / leg. M. NISHIKAWA // carrion trap / alt. ca. 1000 m (CMNE); 1♂1♀, same data as previous except: 21.VIII.1993 (CMNE); 1♂, [JAPAN] Honshu, / Kanagawa Pref., Atsugi City, / Shimofurusawa [ca. <named-content xmlns:xlink="http://www.w3.org/1999/xlink" content-type="dwc:verbatimCoordinates" xlink:type="simple"><named-content content-type="geo-json" specific-use="{&#34;type&#34;:&#34;Point&#34;,&#34;coordinates&#34;:[139.316667,35.45]}" xlink:type="simple">35°27'N, 139°19'E</named-content></named-content>], / 23.III.2007. Bait trap. / Takuya FUKUZAWA leg. (CMNE); 1♀, same data as previous except: 22.III.2007 (CMNE); 2♀♀, Idenzawa [ca. <named-content xmlns:xlink="http://www.w3.org/1999/xlink" content-type="dwc:verbatimCoordinates" xlink:type="simple"><named-content content-type="geo-json" specific-use="{&#34;type&#34;:&#34;Point&#34;,&#34;coordinates&#34;:[138.966667,35.433333]}" xlink:type="simple">35°26'N, 138°58'E</named-content></named-content>] / Nishitanzawa / Kanagawa [Pref.], Japan // 31.V.–6.VI.2006 / leg. T. Watanabe (CMNE); 1♂, Mt. OHYAMA [ca. <named-content xmlns:xlink="http://www.w3.org/1999/xlink" content-type="dwc:verbatimCoordinates" xlink:type="simple"><named-content content-type="geo-json" specific-use="{&#34;type&#34;:&#34;Point&#34;,&#34;coordinates&#34;:[139.233333,35.416667]}" xlink:type="simple">35°25'N, 139°14'E</named-content></named-content>] / Kanagawa [Pref.], Japan / June 15th, 1974 / Coll. Y. Shibata (CMNE); 1♀, Hachikita-kôgen [ca. <named-content xmlns:xlink="http://www.w3.org/1999/xlink" content-type="dwc:verbatimCoordinates" xlink:type="simple"><named-content content-type="geo-json" specific-use="{&#34;type&#34;:&#34;Point&#34;,&#34;coordinates&#34;:[134.533333,35.4]}" xlink:type="simple">35°24'N, 134°32'E</named-content></named-content>] / Muraoka-machi / [A-1] baited-trap / Hyogo Pref. // W Honshu. Japan / 23.XI.2004 / Shigeru Yoshida leg. // 兵庫県村岡町 [Hyogo Pref., Muraoka-machi] / ハチ北高原 [Hachikita-kôgen] A-1 / bait-trap / 23.XI.2004 / 吉田 茂 [Yoshida Shigeru] 採集 [leg.] (CMNE); 1♂, Mt. Mikuni-yama [ca. <named-content xmlns:xlink="http://www.w3.org/1999/xlink" content-type="dwc:verbatimCoordinates" xlink:type="simple"><named-content content-type="geo-json" specific-use="{&#34;type&#34;:&#34;Point&#34;,&#34;coordinates&#34;:[138.9,35.4]}" xlink:type="simple">35°24'N, 138°54'E</named-content></named-content>] / Nishitanzawa / Kanagawa [Pref.], Japan / 3–7.VIII.2003 / T. Watanabe leg. // Flight / Interception / Trap (CMNE); 1♀, (Near OHKURA [ca. <named-content xmlns:xlink="http://www.w3.org/1999/xlink" content-type="dwc:verbatimCoordinates" xlink:type="simple"><named-content content-type="geo-json" specific-use="{&#34;type&#34;:&#34;Point&#34;,&#34;coordinates&#34;:[139.166667,35.4]}" xlink:type="simple">35°24'N, 139°10'E</named-content></named-content>]) / Tanzawa [Mts.], Kanagawa [Pref.] / Apr. 29th, 1973 / Coll. Y. Shibata (CMNE); 3♂♂9♀♀, Kitanisawa 750 m alt. [ca. <named-content xmlns:xlink="http://www.w3.org/1999/xlink" content-type="dwc:verbatimCoordinates" xlink:type="simple"><named-content content-type="geo-json" specific-use="{&#34;type&#34;:&#34;Point&#34;,&#34;coordinates&#34;:[133.55,35.316667]}" xlink:type="simple">35°19'N, 133°33'E</named-content></named-content>] / Mitsukue, Kôfu / Hino-gun, Tottori // Pref., W Japan / 17.VI.2007; b.trap / Y. Fujitani leg. // 鳥取県江府町 [Tottori Pref., Kôfu-chô] / 御机 [Mitsukue] 木谷沢 [Kitanisawa] / bait-trap 750 m (CMNE); 1♂2♀♀, Takahachi [ca. <named-content xmlns:xlink="http://www.w3.org/1999/xlink" content-type="dwc:verbatimCoordinates" xlink:type="simple"><named-content content-type="geo-json" specific-use="{&#34;type&#34;:&#34;Point&#34;,&#34;coordinates&#34;:[138.716667,35.316667]}" xlink:type="simple">35°19'N, 138°43'E</named-content></named-content>] on Mt. / Fuji (cola trap) / Shizuoka Pref. // Central Japan / 14.VII.–24.VIII.1996 / M. Nishikawa leg. (CMNE); 1♂, [Mt.] Fudohyama [ca. <named-content xmlns:xlink="http://www.w3.org/1999/xlink" content-type="dwc:verbatimCoordinates" xlink:type="simple"><named-content content-type="geo-json" specific-use="{&#34;type&#34;:&#34;Point&#34;,&#34;coordinates&#34;:[139.183333,35.316667]}" xlink:type="simple">35°19'N, 139°11'E</named-content></named-content>] / Nakai-machi / Kanagawa [Pref.], Japan / 3–12.VI.2006 / T. Watanabe leg. (CMNE); 1♂, Hisagi [<named-content xmlns:xlink="http://www.w3.org/1999/xlink" content-type="dwc:verbatimCoordinates" xlink:type="simple"><named-content content-type="geo-json" specific-use="{&#34;type&#34;:&#34;Point&#34;,&#34;coordinates&#34;:[139.566667,35.3]}" xlink:type="simple">35°18'N, 139°34'E</named-content></named-content>] / Zushi c. / Kanagawa pref. / 18–23.V.1983. / pit-fall Trap: No.32 / No. 2 (CMNE); 5♂♂12♀♀, Yakôdani [ca. <named-content xmlns:xlink="http://www.w3.org/1999/xlink" content-type="dwc:verbatimCoordinates" xlink:type="simple"><named-content content-type="geo-json" specific-use="{&#34;type&#34;:&#34;Point&#34;,&#34;coordinates&#34;:[134.3,35.283333]}" xlink:type="simple">35°17'N, 134°18'E</named-content></named-content>] / Chizu-machi / Yazu-gun, Tottori / Pref., W Honshu, Jpn / 3.VI.2007 / Y. Fujitani leg. // 鳥取県八頭郡 [Tottori Pref., Yazu-gun] / 智頭町八河谷 [Chizu-machi, Yakôdani] / bait-trap 750 m (CMNE); 6♂♂3♀♀, Near Nontaki waterfall [ca. <named-content xmlns:xlink="http://www.w3.org/1999/xlink" content-type="dwc:verbatimCoordinates" xlink:type="simple"><named-content content-type="geo-json" specific-use="{&#34;type&#34;:&#34;Point&#34;,&#34;coordinates&#34;:[134.133333,35.25]}" xlink:type="simple">35°15'N, 134°08'E</named-content></named-content>] / ca. 800 m in alt. / Aba-son, Tomata-gun / Okayama Pref., Japan / 8.IX.2002; trap / Y. Fujitani leg. (CMNE); 4♂♂2♀♀, Mt. Yamanori-yama [ca. <named-content xmlns:xlink="http://www.w3.org/1999/xlink" content-type="dwc:verbatimCoordinates" xlink:type="simple"><named-content content-type="geo-json" specific-use="{&#34;type&#34;:&#34;Point&#34;,&#34;coordinates&#34;:[133.816667,35.233333]}" xlink:type="simple">35°14'N, 133°49'E</named-content></named-content>] / Chûka-son, Maniwa- / ca. 900 m in alt. / gun, Okayama Pref. // W Honshu, W Japan / 11.VII.2004; FIT / Y. Fujitani leg. (CMNE); 2♂♂2♀♀, Daruga-mine [ca. <named-content xmlns:xlink="http://www.w3.org/1999/xlink" content-type="dwc:verbatimCoordinates" xlink:type="simple"><named-content content-type="geo-json" specific-use="{&#34;type&#34;:&#34;Point&#34;,&#34;coordinates&#34;:[134.366667,35.2]}" xlink:type="simple">35°12'N, 134°22'E</named-content></named-content>] / Nishiawakura-son / 1,100 m in alt. / Aida-gun // Okayama Pref. / 7–20.VII.2006; FIT / Akihiko Watanabe leg. (CMNE); 1♂, Akazaigawa Val. [ca. <named-content xmlns:xlink="http://www.w3.org/1999/xlink" content-type="dwc:verbatimCoordinates" xlink:type="simple"><named-content content-type="geo-json" specific-use="{&#34;type&#34;:&#34;Point&#34;,&#34;coordinates&#34;:[134.516667,35.2]}" xlink:type="simple">35°12'N, 134°31'E</named-content></named-content>] / HYOGO Pref. / 12.V.1979 / Y. HAYASHI [leg.] // <tp:taxon-name><tp:taxon-name-part taxon-name-part-type="genus">Ptomaphagus</tp:taxon-name-part> <tp:taxon-name-part taxon-name-part-type="species">kuntzeni</tp:taxon-name-part></tp:taxon-name> SOKOLOWSKI / Det. Y. HAYASHI, 2014 (CCBW); 1♂1♀, same data as previous except: 15.VII.1979 (MNHA); 1♀, nr. Mt. Suzuga-take [ca. <named-content xmlns:xlink="http://www.w3.org/1999/xlink" content-type="dwc:verbatimCoordinates" xlink:type="simple"><named-content content-type="geo-json" specific-use="{&#34;type&#34;:&#34;Point&#34;,&#34;coordinates&#34;:[136.45,35.183333]}" xlink:type="simple">35°11'N, 136°27'E</named-content></named-content>] / Fujiwara-chô, Mie Pref. / 3.V.2002 / Shiho Arai leg. // <tp:taxon-name><tp:taxon-name-part taxon-name-part-type="genus">Ptomaphagus</tp:taxon-name-part></tp:taxon-name> / <tp:taxon-name><tp:taxon-name-part taxon-name-part-type="species">kuntzeni</tp:taxon-name-part></tp:taxon-name> / Sokolowski, 1957 / Det. M. Nishikawa, 2014 / #MNIC123909Ch1S (CMNE); 1♀, 千葉県 [Chiba Pref.] 君津市 [Kimitsu-shi] / 郷台畑 [Gôdaihata] / 猪の川 [Inokawa] / 滝の沢出合 [Takinosawa Deai: <named-content xmlns:xlink="http://www.w3.org/1999/xlink" content-type="dwc:verbatimCoordinates" xlink:type="simple"><named-content content-type="geo-json" specific-use="{&#34;type&#34;:&#34;Point&#34;,&#34;coordinates&#34;:[140.1,35.183333]}" xlink:type="simple">35°11'N, 140°06'E</named-content></named-content>] / malaise traps / 5月13–20日1997年 [13–20.V.1997] / 新田 N. [Nitta, N.] 採集 [leg.] (CHHF); 1♂2♀♀, MIZUHO T. [ca. <named-content xmlns:xlink="http://www.w3.org/1999/xlink" content-type="dwc:verbatimCoordinates" xlink:type="simple"><named-content content-type="geo-json" specific-use="{&#34;type&#34;:&#34;Point&#34;,&#34;coordinates&#34;:[135.366667,35.166667]}" xlink:type="simple">35°10'N, 135°22'E</named-content></named-content>] / KYOTO, / 22.V.1984 / Y. HAYASHI [leg.] // trap // <tp:taxon-name><tp:taxon-name-part taxon-name-part-type="genus">Ptomaphagus</tp:taxon-name-part> <tp:taxon-name-part taxon-name-part-type="species">kuntzeni</tp:taxon-name-part></tp:taxon-name> SOKOLOWSKI / Det. Y. HAYASHI, 2014 (1♂ in CCBW and 2♀♀ in CYHK); <!--PageBreak-->1♂1♀, same data as previous except: 26.V.1984 (CCBW); 1♂3♀♀, same data as previous except: シズシ [Shizushi: <named-content xmlns:xlink="http://www.w3.org/1999/xlink" content-type="dwc:verbatimCoordinates" xlink:type="simple"><named-content content-type="geo-json" specific-use="{&#34;type&#34;:&#34;Point&#34;,&#34;coordinates&#34;:[135.333333,35.216667]}" xlink:type="simple">35°13'N, 135°20'E</named-content></named-content>] // [bar code omitted] (CYHK; MNHA); 1♂, [Mt.] Takiyama [ca. <named-content xmlns:xlink="http://www.w3.org/1999/xlink" content-type="dwc:verbatimCoordinates" xlink:type="simple"><named-content content-type="geo-json" specific-use="{&#34;type&#34;:&#34;Point&#34;,&#34;coordinates&#34;:[134.15,35.15]}" xlink:type="simple">35°09'N, 134°09'E</named-content></named-content>] / Nagi, Katsuta-gun / Okayama Pref. // W. Honshu, Japan / 9.V.2002 / Y. Fujitani leg. (CMNE); 8♂♂3♀♀, same data as previous except: 7.VII.2002 (CMNE); 3♂♂4♀♀, same data as previous except: 27.X.2002 (CYFO); 1♂, same data as previous except: 10.XI.2002 (CYFO); 1♀, same data as previous except: 23.XI.2002 (CYFO); 1♀, same data as previous except: 29.XII.2002 (CYFO); 19♂♂23♀♀, same data as previous except: 27.VI.2003 (CYFO); 1♀, JAPON KYOTO / Seryô-Tôgé Kyoto [ca. <named-content xmlns:xlink="http://www.w3.org/1999/xlink" content-type="dwc:verbatimCoordinates" xlink:type="simple"><named-content content-type="geo-json" specific-use="{&#34;type&#34;:&#34;Point&#34;,&#34;coordinates&#34;:[135.75,35.15]}" xlink:type="simple">35°09'N, 135°45'E</named-content></named-content>] / 500–600 m 6.VIII.1980 / Cl. Besuchet [leg.] (MHNG); 1♀, SASAYAMA T. / 雨石山 [Mt. Amaishi-yama: ca. <named-content xmlns:xlink="http://www.w3.org/1999/xlink" content-type="dwc:verbatimCoordinates" xlink:type="simple"><named-content content-type="geo-json" specific-use="{&#34;type&#34;:&#34;Point&#34;,&#34;coordinates&#34;:[135.333333,35.116667]}" xlink:type="simple">35°07'N, 135°20'E</named-content></named-content>] / HYOGO [Pref.], / 28.IV.1984 / Y. HAYASHI [leg.] (CYHK); 2♂♂3♀♀, nr. Rashomon-daiichi- / do Cave [ca. <named-content xmlns:xlink="http://www.w3.org/1999/xlink" content-type="dwc:verbatimCoordinates" xlink:type="simple"><named-content content-type="geo-json" specific-use="{&#34;type&#34;:&#34;Point&#34;,&#34;coordinates&#34;:[133.55,34.933333]}" xlink:type="simple">34°56'N, 133°33'E</named-content></named-content>], Niimi-shi. / 370 m in alt. / Okayama Pref. // W Japan (carrion trap) / 18.VIII.2001 / Y. Fujitani leg. (CMNE); 1♂1♀, Shiramizu [ca. <named-content xmlns:xlink="http://www.w3.org/1999/xlink" content-type="dwc:verbatimCoordinates" xlink:type="simple"><named-content content-type="geo-json" specific-use="{&#34;type&#34;:&#34;Point&#34;,&#34;coordinates&#34;:[134.25,34.966667]}" xlink:type="simple">34°58'N, 134°15'E</named-content></named-content>] / Mimasaka-shi / [carrion baited-trap] / Okayama Pref. // W Honshu, Japan / 7.V.2005 / Y. Fujitani leg. (CMNE); 4♂♂1♀, Mumyôdani [ca. <named-content xmlns:xlink="http://www.w3.org/1999/xlink" content-type="dwc:verbatimCoordinates" xlink:type="simple"><named-content content-type="geo-json" specific-use="{&#34;type&#34;:&#34;Point&#34;,&#34;coordinates&#34;:[133.45,34.933333]}" xlink:type="simple">34°56'N, 133°27'E</named-content></named-content>], ca. 350 m / Tetta-chô, Atetsu- / gun, Okayama Pref. // W Honshu, W. Japan / 25.IV.2004; b. trap / Y. Fujitani leg. (CMNE); 1♀, 箕面市下止々呂美 [Minô-shi, Shimotodoromi: ca. <named-content xmlns:xlink="http://www.w3.org/1999/xlink" content-type="dwc:verbatimCoordinates" xlink:type="simple"><named-content content-type="geo-json" specific-use="{&#34;type&#34;:&#34;Point&#34;,&#34;coordinates&#34;:[135.45,34.866667]}" xlink:type="simple">34°52'N, 135°27'E</named-content></named-content>] / (OSAKA pref.) / 4.VIII.1992 / leg. 齋藤琢己 [Saito Takumi] // <tp:taxon-name><tp:taxon-name-part taxon-name-part-type="genus">Ptomaphagus</tp:taxon-name-part></tp:taxon-name> / <tp:taxon-name><tp:taxon-name-part taxon-name-part-type="species">kuntzeni</tp:taxon-name-part></tp:taxon-name> / SOKOLOWSKY / Det. Y. HAYASHI, 1993 (CYHK); 1♂4♀♀, Kanahira National / Forest, [ca. <named-content xmlns:xlink="http://www.w3.org/1999/xlink" content-type="dwc:verbatimCoordinates" xlink:type="simple"><named-content content-type="geo-json" specific-use="{&#34;type&#34;:&#34;Point&#34;,&#34;coordinates&#34;:[133.616667,34.783333]}" xlink:type="simple">34°47'N, 133°37'E</named-content></named-content>] Takahashi- / [carrion baited-trap] / shi, Okayama Pref. // W Honshu, Japan / 16.IV.2006 / Y. Fujitani leg. (CMNE); 1♂, Anatoyama-jinja [ca. <named-content xmlns:xlink="http://www.w3.org/1999/xlink" content-type="dwc:verbatimCoordinates" xlink:type="simple"><named-content content-type="geo-json" specific-use="{&#34;type&#34;:&#34;Point&#34;,&#34;coordinates&#34;:[133.483333,34.65]}" xlink:type="simple">34°39'N, 133°29'E</named-content></named-content>] / 450 m alt., Kawakami / Okayama Pref. // Honshu, W Japan / 22.IV.2001; trap / Y. Fujitani leg. (CMNE); 1♀, same data as previous except: 8.IV.2001 (CMNE); 1♀, same data as previous except: 16.IV.2001 (CMNE); 1♂3♀♀, same data as previous except: 28.IV.2001 (CMNE); 1♀, Ômukai-rindô [ca. <named-content xmlns:xlink="http://www.w3.org/1999/xlink" content-type="dwc:verbatimCoordinates" xlink:type="simple"><named-content content-type="geo-json" specific-use="{&#34;type&#34;:&#34;Point&#34;,&#34;coordinates&#34;:[132.116667,34.483333]}" xlink:type="simple">34°29'N, 132°07'E</named-content></named-content>] / Chôjabara, Yoshiwa / 880 m in alt. / Hatsukaichi-shi // Hiroshima Pref., W / Honshu, Jpn. 28.IV. / 2007, M. Tagami leg. // 広島県廿日市市 [Hiroshima Pref., Hatsukaichi-shi] / 吉和長者原大向林道 [Yoshiwa, Chôjabara, Ômukai-rindô] / FIT 880 m / 28.IV.2007 / 田上雅生 [Tagami Masao] 採集 [leg.] (CMNE); 1♂1♀, OSAKA Pr. Tondabayashi c. / Kannobi Kongô Colony [ca. <named-content xmlns:xlink="http://www.w3.org/1999/xlink" content-type="dwc:verbatimCoordinates" xlink:type="simple"><named-content content-type="geo-json" specific-use="{&#34;type&#34;:&#34;Point&#34;,&#34;coordinates&#34;:[135.583333,34.483333]}" xlink:type="simple">34°29'N, 135°35'E</named-content></named-content>] / 12–26.IV.1994 / leg. K. Harusawa // pit fall trap: / rotten squid // <tp:taxon-name><tp:taxon-name-part taxon-name-part-type="genus">Ptomaphagus</tp:taxon-name-part> <tp:taxon-name-part taxon-name-part-type="species">kuntzeni</tp:taxon-name-part></tp:taxon-name> Sokolowski (CMPR); 6♂♂3♀♀, Kasayama, ca. 50 m / Hagi-shi, / ca. <named-content xmlns:xlink="http://www.w3.org/1999/xlink" content-type="dwc:verbatimCoordinates" xlink:type="simple"><named-content content-type="geo-json" specific-use="{&#34;type&#34;:&#34;Point&#34;,&#34;coordinates&#34;:[131.4,34.433333]}" xlink:type="simple">34°26'N, 131°24'E</named-content></named-content> / Yamaguchi Pref. // W Honshu, W Japan / 29.VI.2002; trap / Y. Fujitani leg. (CMNE); 2♀♀, same data as previous except: 5.VII.2002 (CMNE); 2♂♂2♀♀, Mt. Makio[-san: ca. <named-content xmlns:xlink="http://www.w3.org/1999/xlink" content-type="dwc:verbatimCoordinates" xlink:type="simple"><named-content content-type="geo-json" specific-use="{&#34;type&#34;:&#34;Point&#34;,&#34;coordinates&#34;:[135.5,34.383333]}" xlink:type="simple">34°23'N, 135°30'E</named-content></named-content>] / OSAKA [Pref.] / 4.VIII.1983 / F. KIMURA [leg.] (CYHK); 1♂, [OSAKA Pr.] / Kawachinagano / 天見 [Amami], alt. 260 m / 6–14.X.1981 / K. Harusawa / Y. Nishikawa leg. // 出合 [Deai]~流谷 [Nagaredani] / 流谷八幡境内 [Nagaredani-hachiman shrine’s area: ca. <named-content xmlns:xlink="http://www.w3.org/1999/xlink" content-type="dwc:verbatimCoordinates" xlink:type="simple"><named-content content-type="geo-json" specific-use="{&#34;type&#34;:&#34;Point&#34;,&#34;coordinates&#34;:[135.583333,34.383333]}" xlink:type="simple">34°23'N, 135°35'E</named-content></named-content>] / 腐肉 [carrion] Trap (牛 [beef]) // <tp:taxon-name><tp:taxon-name-part taxon-name-part-type="genus">Ptomaphagus</tp:taxon-name-part></tp:taxon-name> / <tp:taxon-name><tp:taxon-name-part taxon-name-part-type="species">kuntzeni</tp:taxon-name-part></tp:taxon-name> / SOKOLOWSKI / Det. Y. HAYASHI, 1990 (CYHK); 1♂, Kamisuga [ca. <named-content xmlns:xlink="http://www.w3.org/1999/xlink" content-type="dwc:verbatimCoordinates" xlink:type="simple"><named-content content-type="geo-json" specific-use="{&#34;type&#34;:&#34;Point&#34;,&#34;coordinates&#34;:[136.366667,34.383333]}" xlink:type="simple">34°23'N, 136°22'E</named-content></named-content>] / Ôdai-machi, Taki- / gun, Mie Pref. // Honshu, Japan / 22–9.V.2005 / Katsumi Akita leg. (CMNE); 3♂♂2♀♀, Kanoashikôchi [ca. <named-content xmlns:xlink="http://www.w3.org/1999/xlink" content-type="dwc:verbatimCoordinates" xlink:type="simple"><named-content content-type="geo-json" specific-use="{&#34;type&#34;:&#34;Point&#34;,&#34;coordinates&#34;:[131.95,34.366667]}" xlink:type="simple">34°22'N, 131°57'E</named-content></named-content>] / Muikaichi-machi / 450 m in alt. / Shimane <!--PageBreak-->Pref. // W Honshu, Japan / 10.VI.2005 / Y. Fujitani leg. // 六日市町 [Muikaichi-machi] / 鹿足河内 [Kanoashikôchi] (CMNE); 1♂, HASE [ca. <named-content xmlns:xlink="http://www.w3.org/1999/xlink" content-type="dwc:verbatimCoordinates" xlink:type="simple"><named-content content-type="geo-json" specific-use="{&#34;type&#34;:&#34;Point&#34;,&#34;coordinates&#34;:[135.8,34.316667]}" xlink:type="simple">34°19'N, 135°48'E</named-content></named-content>] / YAMATO [=Nara Pref.] / 5.VI.1966 / Y. HAYASHI [leg.] // <tp:taxon-name><tp:taxon-name-part taxon-name-part-type="genus">Ptomaphagus</tp:taxon-name-part></tp:taxon-name> / <tp:taxon-name><tp:taxon-name-part taxon-name-part-type="species">kuntzeni</tp:taxon-name-part></tp:taxon-name> (CYHK); 1♂4♀♀, Nodani [ca. <named-content xmlns:xlink="http://www.w3.org/1999/xlink" content-type="dwc:verbatimCoordinates" xlink:type="simple"><named-content content-type="geo-json" specific-use="{&#34;type&#34;:&#34;Point&#34;,&#34;coordinates&#34;:[131.633333,34.283333]}" xlink:type="simple">34°17'N, 131°38'E</named-content></named-content>], Tokuji-chô / Saba-gun / Yamaguchi Pref. // W Honshu, W Japan / 21.IV.2004; b. trap / Y. Fujitani leg. (CMNE); 2♀♀, mouth of Nakao-dô / Cave [ca. <named-content xmlns:xlink="http://www.w3.org/1999/xlink" content-type="dwc:verbatimCoordinates" xlink:type="simple"><named-content content-type="geo-json" specific-use="{&#34;type&#34;:&#34;Point&#34;,&#34;coordinates&#34;:[131.283333,34.266667]}" xlink:type="simple">34°16'N, 131°17'E</named-content></named-content>]. Aokage / Shuhô, Yamaguchi // Pref., W Japan / 28.VII.–4.VIII.2002 / Y. Fujitani leg. (CMNE); 3♂♂5♀♀, Akiyoshidai [ca. <named-content xmlns:xlink="http://www.w3.org/1999/xlink" content-type="dwc:verbatimCoordinates" xlink:type="simple"><named-content content-type="geo-json" specific-use="{&#34;type&#34;:&#34;Point&#34;,&#34;coordinates&#34;:[131.3,34.266667]}" xlink:type="simple">34°16'N, 131°18'E</named-content></named-content>] / Shuho-machi / Yamaguchi Pref. // W Honshu, W Japan / 12.IV.2002; trap / Y. Fujitani leg. (CMNE); 1♂2♀♀, Mt. Nagano-yama [ca. <named-content xmlns:xlink="http://www.w3.org/1999/xlink" content-type="dwc:verbatimCoordinates" xlink:type="simple"><named-content content-type="geo-json" specific-use="{&#34;type&#34;:&#34;Point&#34;,&#34;coordinates&#34;:[131.866667,34.266667]}" xlink:type="simple">34°16'N, 131°52'E</named-content></named-content>] / 1,010 m in alt. / b.trap / Kano-machi // Yamaguchi Pref. / Japan, 4.VI.2005 / Y. Fujitani leg. (CMNE); Japan. / G. Lewis. / B. M. 1926–369. // Chiuzenji [ca. <named-content xmlns:xlink="http://www.w3.org/1999/xlink" content-type="dwc:verbatimCoordinates" xlink:type="simple"><named-content content-type="geo-json" specific-use="{&#34;type&#34;:&#34;Point&#34;,&#34;coordinates&#34;:[139.466667,36.766667]}" xlink:type="simple">36°46'N, 139°28'E</named-content></named-content>]. // <tp:taxon-name><tp:taxon-name-part taxon-name-part-type="genus">Ptomaphagus</tp:taxon-name-part></tp:taxon-name> / <tp:taxon-name><tp:taxon-name-part taxon-name-part-type="species">sibiricus</tp:taxon-name-part></tp:taxon-name> Jean. / Jeannel det. // <tp:taxon-name><tp:taxon-name-part taxon-name-part-type="genus">Ptomaphagus</tp:taxon-name-part></tp:taxon-name> / <tp:taxon-name><tp:taxon-name-part taxon-name-part-type="species">kuntzeni</tp:taxon-name-part></tp:taxon-name> ♀ / det. WANG C.-B., 2016 (BMNH). <bold>Kyushu</bold>: 1♂, Hata [ca. <named-content xmlns:xlink="http://www.w3.org/1999/xlink" content-type="dwc:verbatimCoordinates" xlink:type="simple"><named-content content-type="geo-json" specific-use="{&#34;type&#34;:&#34;Point&#34;,&#34;coordinates&#34;:[130.766667,33.8]}" xlink:type="simple">33°48'N, 130°46'E</named-content></named-content>] / Yahata-City [Fukuoka Pref.] / 3.V.1965 / coll. M. Ueda (HUM); 1♂, 福岡県 [Fukuoka Pref.] 添田町 [Soeda-cho] / 英彦山 [Mt. Hiko-san: ca. <named-content xmlns:xlink="http://www.w3.org/1999/xlink" content-type="dwc:verbatimCoordinates" xlink:type="simple"><named-content content-type="geo-json" specific-use="{&#34;type&#34;:&#34;Point&#34;,&#34;coordinates&#34;:[130.9,33.483333]}" xlink:type="simple">33°29'N, 130°54'E</named-content></named-content>] / 5月2日1983年 [2.V.1983] / 野村 S. [Nomura S.] 採集 [leg.] (CHHF); 1♀, (Kinsenji [ca. <named-content xmlns:xlink="http://www.w3.org/1999/xlink" content-type="dwc:verbatimCoordinates" xlink:type="simple"><named-content content-type="geo-json" specific-use="{&#34;type&#34;:&#34;Point&#34;,&#34;coordinates&#34;:[130.083333,32.966667]}" xlink:type="simple">32°58'N, 130°05'E</named-content></named-content>], Mt. Tara[-dake]) / Nagasaki Pref. / Kyushu, JAPAN / 10.V.1983 / S. Imasaka leg. // <italic><tp:taxon-name><tp:taxon-name-part taxon-name-part-type="genus">Ptomaphagus</tp:taxon-name-part></tp:taxon-name></italic> (s. str.) / <italic><tp:taxon-name><tp:taxon-name-part taxon-name-part-type="species">kuntzeni</tp:taxon-name-part></tp:taxon-name></italic> Sokolowski, 1957 / Det. M. Nishikawa, 2010 / ♀ (CMNE); 1♂, Mt. Gokabaru-dake [ca. <named-content xmlns:xlink="http://www.w3.org/1999/xlink" content-type="dwc:verbatimCoordinates" xlink:type="simple"><named-content content-type="geo-json" specific-use="{&#34;type&#34;:&#34;Point&#34;,&#34;coordinates&#34;:[130.066667,32.95]}" xlink:type="simple">32°57'N, 130°04'E</named-content></named-content>] / (1,058 m in alt.) / Nagasaki Pref. // NW Kyushu, Japan / 11–12.V.1991 / M. Nishikawa leg. // carrion trap / alt. ca. m (CMNE); 2♂♂, Unzen-bessho [ca. <named-content xmlns:xlink="http://www.w3.org/1999/xlink" content-type="dwc:verbatimCoordinates" xlink:type="simple"><named-content content-type="geo-json" specific-use="{&#34;type&#34;:&#34;Point&#34;,&#34;coordinates&#34;:[130.25,32.733333]}" xlink:type="simple">32°44'N, 130°15'E</named-content></named-content>] / Nagasaki Pref. / 1.VI.1983 / leg. S. Imasaka (CMNE); 1♂, Hagi [ca. <named-content xmlns:xlink="http://www.w3.org/1999/xlink" content-type="dwc:verbatimCoordinates" xlink:type="simple"><named-content content-type="geo-json" specific-use="{&#34;type&#34;:&#34;Point&#34;,&#34;coordinates&#34;:[130.933333,32.533333]}" xlink:type="simple">32°32'N, 130°56'E</named-content></named-content>], Gokanoshô / Kumamoto Pref. / 18.VI.1984 / leg. S. Imasaka (CMNE); 1♀, Takao [ca. <named-content xmlns:xlink="http://www.w3.org/1999/xlink" content-type="dwc:verbatimCoordinates" xlink:type="simple"><named-content content-type="geo-json" specific-use="{&#34;type&#34;:&#34;Point&#34;,&#34;coordinates&#34;:[131.133333,32.466667]}" xlink:type="simple">32°28'N, 131°08'E</named-content></named-content>], Shimofukura / Shiiba, Miyazaki Pref. / Kyushu, SW Japan / 26.VII.2015 / Takashi Watanabe leg. // <tp:taxon-name><tp:taxon-name-part taxon-name-part-type="genus">Ptomaphagus</tp:taxon-name-part></tp:taxon-name> (<tp:taxon-name><tp:taxon-name-part taxon-name-part-type="genus">Ptomaphagus</tp:taxon-name-part></tp:taxon-name>) / <tp:taxon-name><tp:taxon-name-part taxon-name-part-type="species">kuntzeni</tp:taxon-name-part></tp:taxon-name> Sokolowski, 1957 / Det. M. Nishikawa, 2016 / MNIC124950Ch1S♀ (CMNE); 1♂, Inao dake [ca. <named-content xmlns:xlink="http://www.w3.org/1999/xlink" content-type="dwc:verbatimCoordinates" xlink:type="simple"><named-content content-type="geo-json" specific-use="{&#34;type&#34;:&#34;Point&#34;,&#34;coordinates&#34;:[130.883333,31.116667]}" xlink:type="simple">31°07'N, 130°53'E</named-content></named-content>] / Tashiro cho / Kagoshima Pref. / 14.VII.1985 / T. TANABE leg. // alt. 300 m // Trap // <tp:taxon-name><tp:taxon-name-part taxon-name-part-type="genus">Ptomaphagus</tp:taxon-name-part></tp:taxon-name> / <tp:taxon-name><tp:taxon-name-part taxon-name-part-type="species">kuntzeni</tp:taxon-name-part></tp:taxon-name> / Sokolowski / Det. T. Nakane (HUM); 1♂, same data as previous except: 575 m (HUM); 1♀, same data as previous except: 610 m (HUM). <bold>Ryukyus: Amami-Ôshima Is.</bold>: 1♀, 鹿児島県 [Kagoshima Pref.] / 奄美市 [Amami-shi] / 龍郷町 [Tatsugô-chô] / 芦徳 [Ashitoku: ca. <named-content xmlns:xlink="http://www.w3.org/1999/xlink" content-type="dwc:verbatimCoordinates" xlink:type="simple"><named-content content-type="geo-json" specific-use="{&#34;type&#34;:&#34;Point&#34;,&#34;coordinates&#34;:[129.6,28.416667]}" xlink:type="simple">28°25'N, 129°36'E</named-content></named-content>] / 05.V.2011 / 稲垣政志 [Inagaki Masashi] Leg. (CYHK); 1♂1♀, (JAPAN) Kagoshima pref., / Amami-Ohshima Is., / Honcha pass. [ca. <named-content xmlns:xlink="http://www.w3.org/1999/xlink" content-type="dwc:verbatimCoordinates" xlink:type="simple"><named-content content-type="geo-json" specific-use="{&#34;type&#34;:&#34;Point&#34;,&#34;coordinates&#34;:[129.55,28.383333]}" xlink:type="simple">28°23'N, 129°33'E</named-content></named-content>] / 11–14.IV.2007 / T. FUKUZAWA et al. [leg.] (CMNE); 1♀, NAZE [ca. <named-content xmlns:xlink="http://www.w3.org/1999/xlink" content-type="dwc:verbatimCoordinates" xlink:type="simple"><named-content content-type="geo-json" specific-use="{&#34;type&#34;:&#34;Point&#34;,&#34;coordinates&#34;:[129.483333,28.366667]}" xlink:type="simple">28°22'N, 129°29'E</named-content></named-content>] / AMAMI[-ÔSHIMA] IS. / 4.V.1960 / T. Shibata [leg.] // <tp:taxon-name><tp:taxon-name-part taxon-name-part-type="genus">Ptomaphagus</tp:taxon-name-part></tp:taxon-name> / ohshimensis / NAKANE / Det. Y. HAYASHI, 1969 (CYHK); 2♀♀, same data as previous but no det. label (CYHK); 1♀, same data as previous except: // <tp:taxon-name><tp:taxon-name-part taxon-name-part-type="genus">Ptomaphagus</tp:taxon-name-part></tp:taxon-name> / <tp:taxon-name><tp:taxon-name-part taxon-name-part-type="species">amamianus</tp:taxon-name-part></tp:taxon-name> / NAKANE / Det. Y. HAYASHI, 2009 // Collection of / Y. HAYASHI // [bar code omitted] (MNHA); 2♂♂4♀♀, Ôganeku / 28.3598N 129.3403E [ca. <named-content xmlns:xlink="http://www.w3.org/1999/xlink" content-type="dwc:verbatimCoordinates" xlink:type="simple"><named-content content-type="geo-json" specific-use="{&#34;type&#34;:&#34;Point&#34;,&#34;coordinates&#34;:[129.333333,28.35]}" xlink:type="simple">28°21'N, 129°20'E</named-content></named-content>]; 260 m alt. / Yamato-son / Amami-Ôshima Is., Ryukyus / Kagoshima Pref., SW Japan / 27.II.–2.III.2016; trap / M. Nishikawa leg. (CMNE); 4♀♀, nr. Hôkoku-jinja, ca. 350 m / 28.362331N 129.482009E [ca. <named-content xmlns:xlink="http://www.w3.org/1999/xlink" content-type="dwc:verbatimCoordinates" xlink:type="simple"><named-content content-type="geo-json" specific-use="{&#34;type&#34;:&#34;Point&#34;,&#34;coordinates&#34;:[129.466667,28.35]}" xlink:type="simple">28°21'N, 129°28'E</named-content></named-content>] / Amami-shi / Amami-Ôshima Is. / Kagoshima Pref., Ryukyus / SW Japan / <!--PageBreak-->27.II.–2.III.2016; trap / M. Nishikawa leg. (CMNE); 3♂♂4♀♀, around Ôkawa Dam, ca. <named-content xmlns:xlink="http://www.w3.org/1999/xlink" content-type="dwc:verbatimCoordinates" xlink:type="simple"><named-content content-type="geo-json" specific-use="{&#34;type&#34;:&#34;Point&#34;,&#34;coordinates&#34;:[129.483333,28.333333]}" xlink:type="simple">28°20'N, 129°29'E</named-content></named-content>, 130 m alt., Amami-shi, Amami-Ôshima Is. / Kagoshima Pref., Ryukyus / SW Japan / 27.II.–2.III.2016; trap / M. Nishikawa leg. (CMNE); 1♂, Toen, nr. Amami ForestPolis / <named-content xmlns:xlink="http://www.w3.org/1999/xlink" content-type="dwc:verbatimCoordinates" xlink:type="simple"><named-content content-type="geo-json" specific-use="{&#34;type&#34;:&#34;Point&#34;,&#34;coordinates&#34;:[129.3297,28.3176]}" xlink:type="simple">28.3176°N 129.3297°E</named-content></named-content> [ca. <named-content xmlns:xlink="http://www.w3.org/1999/xlink" content-type="dwc:verbatimCoordinates" xlink:type="simple"><named-content content-type="geo-json" specific-use="{&#34;type&#34;:&#34;Point&#34;,&#34;coordinates&#34;:[129.316667,28.316667]}" xlink:type="simple">28°19'N, 129°19'E</named-content></named-content>]; 180 m alt. / Yamato-son, Amami-Ôshima Is. / Ôshima-gun, Kagoshima Pref. / Ryukyus, SW Japan / 3–10.III.2015; bait trap / M. Nishikawa leg. (CMNE); 11♂♂18♀♀, (JAPAN) Kagoshima Pref., / Amami-Ôshima Is., / Yamato vil., Ôdana. 310 m alt. / N28°18'40.2 E128°55'32.2 / 5.III.2008. Carrion Baited trap. / Takuya FUKUZAWA leg. (CMNE); 8♂♂5♀♀, Naon-kengyôzôrin Forest [ca. <named-content xmlns:xlink="http://www.w3.org/1999/xlink" content-type="dwc:verbatimCoordinates" xlink:type="simple"><named-content content-type="geo-json" specific-use="{&#34;type&#34;:&#34;Point&#34;,&#34;coordinates&#34;:[129.333333,28.3]}" xlink:type="simple">28°18'N, 129°20'E</named-content></named-content>] / 名音県行造林 [Naon-kengyôzôrin Forest]; alt. 349 m / <named-content xmlns:xlink="http://www.w3.org/1999/xlink" content-type="dwc:verbatimCoordinates" xlink:type="simple"><named-content content-type="geo-json" specific-use="{&#34;type&#34;:&#34;Point&#34;,&#34;coordinates&#34;:[129.3371,28.3058]}" xlink:type="simple">28.3058°N, 129.3371°E</named-content></named-content> / Yamato, Amami-Ôshima Is. // Ôshima-gun, Kagoshima Pr. / Ryukyus, SW Japan / 2–10.III.2015; bait trap / M. Nishikawa leg. // <tp:taxon-name><tp:taxon-name-part taxon-name-part-type="genus">Ptomaphagus</tp:taxon-name-part></tp:taxon-name> (<tp:taxon-name><tp:taxon-name-part taxon-name-part-type="genus">Ptomaphagus</tp:taxon-name-part></tp:taxon-name>) / <tp:taxon-name><tp:taxon-name-part taxon-name-part-type="species">amamianus</tp:taxon-name-part></tp:taxon-name> Nakane, 1963 / Det. M. Nishikawa, 2015 (CMNE); 1♂, Mt. Yuwan[-dake: ca. <named-content xmlns:xlink="http://www.w3.org/1999/xlink" content-type="dwc:verbatimCoordinates" xlink:type="simple"><named-content content-type="geo-json" specific-use="{&#34;type&#34;:&#34;Point&#34;,&#34;coordinates&#34;:[129.316667,28.283333]}" xlink:type="simple">28°17'N, 129°19'E</named-content></named-content>] / Amami-Ohshima Is / 29.III.1999 // <tp:taxon-name><tp:taxon-name-part taxon-name-part-type="genus">Ptomaphagus</tp:taxon-name-part> <tp:taxon-name-part taxon-name-part-type="species">amamianus</tp:taxon-name-part></tp:taxon-name> NAKANE / Det. Y. HAYASHI, 2014 (CCBW); 1♀, same data as previous except: 28.IV.2000 / 江本健一 [Emoto, Ken’ichi] 採集 [leg.] // ♀ (CMNE); 1♀, same data as previous except: 7–12.V.2006 / T. Watanabe leg. (CMNE); 1♂3♀♀, same data as previous except: // 650–680 m, / 18–26.III.2010, baited / pitfall traps, forest, / Tomáš Lackner leg. (CJRZ); 9♂♂9♀♀, (JAPAN) Kagoshima Pref., / Amami-Ôshima Is., sumiyou Vil., santarou Touge Pass, 318 m alt. / N28°17'03.9 E129°25'16.2 / Carrion Baited Trap. 6.III.2008. / Takuya FUKUZAWA leg. (CMNE); 2♂♂1♀, same data as previous except: 12–14.IV.2007 (CMNE); 1♂1♀, same data as previous except: 13–16.IV.2007. FIT / T. FUKUZAWA et al. [leg.] (CMNE); 4♂♂2♀♀, 鹿児島県大島郡 [Kagoshima Pref., Ôshima-gun] / 宇検村 [Uken-son] ヤクガチョボシ山麓 [foot of Mt. Yakugachoboshi-yama: ca. <named-content xmlns:xlink="http://www.w3.org/1999/xlink" content-type="dwc:verbatimCoordinates" xlink:type="simple"><named-content content-type="geo-json" specific-use="{&#34;type&#34;:&#34;Point&#34;,&#34;coordinates&#34;:[129.35,28.25]}" xlink:type="simple">28°15'N, 129°21'E</named-content></named-content>] // Japan; Ryukyu / foot of Yakugachoboshi-yama, / Uken Son, Oshima Gun, / Kagoshima Ken // (Is. Amami-o-shima) / 27.II.2004 / KAMEZAWA, Hiromu leg. (CMNE); 1♂, HATSUNO [ca. <named-content xmlns:xlink="http://www.w3.org/1999/xlink" content-type="dwc:verbatimCoordinates" xlink:type="simple"><named-content content-type="geo-json" specific-use="{&#34;type&#34;:&#34;Point&#34;,&#34;coordinates&#34;:[129.366667,28.25]}" xlink:type="simple">28°15'N, 129°22'E</named-content></named-content>] / Amami[-Ôshima] Is. / 31.III.1969 / H. NOMURA [leg.] // <tp:taxon-name><tp:taxon-name-part taxon-name-part-type="genus">Ptomaphagus</tp:taxon-name-part> <tp:taxon-name-part taxon-name-part-type="species">amamianus</tp:taxon-name-part></tp:taxon-name> NAKANE / Det. Y. HAYASHI, 2014 (CCBW); 1♂, same data as previous except: 1.IV.1967 (CYHK); 1♀, same data as previous except: 3.IV.1967 (CYHK); 1♂, same data as previous except: 4.IV.1967 (CYHK); 2♂♂1♀, same data as previous except: 3.IV.1969 // K. TANIZAWA [leg.] (CCBW); 2♂♂1♀, same data as previous except: // <tp:taxon-name><tp:taxon-name-part taxon-name-part-type="genus">Ptomaphagus</tp:taxon-name-part></tp:taxon-name> / <tp:taxon-name><tp:taxon-name-part taxon-name-part-type="species">amamianus</tp:taxon-name-part></tp:taxon-name> NAKANE / Det. Y. HAYASHI, 1993 (CMNE); 1♂1♀, same data as previous except: 31.III.1969 / H. NOMURA [leg.] (CYHK); 4♂♂, same data as previous except: 1.IV.1969 (CYHK); 4♂♂1♀, same data as previous except: 2.IV.1969 (CYHK); 1♂1♀, same data as previous except: 3.IV.1969 (CYHK); 7♂♂3♀♀, same data as previous except: K. Tanizawa [leg.] (CYHK); 1♀, same data as previous except: 5.V.1969 / Y. MAEDA [leg.] (CMNE); 1♀, Nishinakama [ca. <named-content xmlns:xlink="http://www.w3.org/1999/xlink" content-type="dwc:verbatimCoordinates" xlink:type="simple"><named-content content-type="geo-json" specific-use="{&#34;type&#34;:&#34;Point&#34;,&#34;coordinates&#34;:[129.4,28.25]}" xlink:type="simple">28°15'N, 129°24'E</named-content></named-content>] / AMAMI[-ÔSHIMA] Isl. / 5.IV.1969 / K. TANIZAWA [leg.] (CYHK); 3♂♂3♀♀, nr. Yakugachi Tunnel / 28.2295N 129.3599E [ca. <named-content xmlns:xlink="http://www.w3.org/1999/xlink" content-type="dwc:verbatimCoordinates" xlink:type="simple"><named-content content-type="geo-json" specific-use="{&#34;type&#34;:&#34;Point&#34;,&#34;coordinates&#34;:[129.35,28.216667]}" xlink:type="simple">28°13'N, 129°21'E</named-content></named-content>]; 30 m alt. / Kamiyakugachi, Amami-shi / Amami-Ôshima Is., Ryukyus / Kagoshima Pref., SW Japan / 27.II.–2.III.2016; trap / M. Nishikawa leg. (CMNE); 1♀, (由井岳 [Mt. Yui-dake: ca. <named-content xmlns:xlink="http://www.w3.org/1999/xlink" content-type="dwc:verbatimCoordinates" xlink:type="simple"><named-content content-type="geo-json" specific-use="{&#34;type&#34;:&#34;Point&#34;,&#34;coordinates&#34;:[129.3,28.183333]}" xlink:type="simple">28°11'N, 129°18'E</named-content></named-content>]) / 瀬戸内 [Setouchi-chô] 奄美大島 [Amami-Ôshima Is.] / 25.IV.2000 / 江<!--PageBreak-->本健一 [Emoto Ken’ichi] 採集 [leg.] // ♀ (CMNE); 6♂♂, Aminoko-tôge Pass / <named-content xmlns:xlink="http://www.w3.org/1999/xlink" content-type="dwc:verbatimCoordinates" xlink:type="simple"><named-content content-type="geo-json" specific-use="{&#34;type&#34;:&#34;Point&#34;,&#34;coordinates&#34;:[129.3659,28.1893]}" xlink:type="simple">28.1893°N 129.3659°E</named-content></named-content> [ca. <named-content xmlns:xlink="http://www.w3.org/1999/xlink" content-type="dwc:verbatimCoordinates" xlink:type="simple"><named-content content-type="geo-json" specific-use="{&#34;type&#34;:&#34;Point&#34;,&#34;coordinates&#34;:[129.35,28.183333]}" xlink:type="simple">28°11'N, 129°21'E</named-content></named-content>]; 350 m alt. / Setsuko, Setouchi-chô / Amami-Ôshima Is. / Ôshima-gun, Kagoshima Pref. / Ryukyus, SW Japan / 6–10.III.2015; bait trap / M. Nishikawa leg. (CMNE); 1♂3♀♀, 鹿児島県 [Kagoshima Pref.] / 大島郡 [Ôshima-gun] / 瀬戸内町 [Setouchi-chô: ca. <named-content xmlns:xlink="http://www.w3.org/1999/xlink" content-type="dwc:verbatimCoordinates" xlink:type="simple"><named-content content-type="geo-json" specific-use="{&#34;type&#34;:&#34;Point&#34;,&#34;coordinates&#34;:[129.3,28.133333]}" xlink:type="simple">28°08'N, 129°18'E</named-content></named-content>] / 05.V.2011 / 稲垣政志 [Inagaki, Masashi] Leg. (CYHK); 1♂, IKARI [unlocated] / AMAMI[-ÔSHIMA] IS. / 18.V.1960 / T. Shibata [leg.] (CYHK). <bold>Ryukyus: Kume-jima Is.</bold>: 3♀♀, Shirase-gawa [Riv.: ca. <named-content xmlns:xlink="http://www.w3.org/1999/xlink" content-type="dwc:verbatimCoordinates" xlink:type="simple"><named-content content-type="geo-json" specific-use="{&#34;type&#34;:&#34;Point&#34;,&#34;coordinates&#34;:[126.766667,26.333333]}" xlink:type="simple">26°20'N, 126°46'E</named-content></named-content>] / Gushikawa-son / Kume-jima Is. // Ryukyus, SW Japan / 15–17.III.1998 / M. Maruyama leg. (CMNE). <bold>Ryukyus: Okinawa-hontô Is.</bold>: 1♂1♀, [Okinawa: JAPAN] / Uka-rindô [ca. <named-content xmlns:xlink="http://www.w3.org/1999/xlink" content-type="dwc:verbatimCoordinates" xlink:type="simple"><named-content content-type="geo-json" specific-use="{&#34;type&#34;:&#34;Point&#34;,&#34;coordinates&#34;:[128.233333,26.8]}" xlink:type="simple">26°48'N, 128°14'E</named-content></named-content>], alt. 250– / 300 m, Kunigami vill. / 8.II.2009 / Takashi Kurihara leg. // ベイトトラップ [bait trap] / 鳥の手羽元 [fowl wing sticks] // <tp:taxon-name><tp:taxon-name-part taxon-name-part-type="genus">Ptomaphagus</tp:taxon-name-part></tp:taxon-name> / <tp:taxon-name><tp:taxon-name-part taxon-name-part-type="species">kuntzeni</tp:taxon-name-part></tp:taxon-name>? / Y. HAYASHI, 19 2014 (CYHK); 2♂♂, same data as previous except 7.II.2009 (CYHK); 2♂♂, Yona [ca. <named-content xmlns:xlink="http://www.w3.org/1999/xlink" content-type="dwc:verbatimCoordinates" xlink:type="simple"><named-content content-type="geo-json" specific-use="{&#34;type&#34;:&#34;Point&#34;,&#34;coordinates&#34;:[128.2,26.75]}" xlink:type="simple">26°45'N, 128°12'E</named-content></named-content>] (Ohkuni 5) / Okinawa-jima Is. / Ryukyus // SW Japan / 25–27.IV.1996 / M. Nagano leg. (CMNE); 1♀, Nishime-dake [ca. <named-content xmlns:xlink="http://www.w3.org/1999/xlink" content-type="dwc:verbatimCoordinates" xlink:type="simple"><named-content content-type="geo-json" specific-use="{&#34;type&#34;:&#34;Point&#34;,&#34;coordinates&#34;:[128.266667,26.8]}" xlink:type="simple">26°48'N, 128°16'E</named-content></named-content>]. OKN [= Okinawa Pref.] / Date: 14.X.2002 / K. MASUMOTO leg. (CMNE); 2♀♀, [Okinawa: JAPAN] / Hama-rindô [ca. <named-content xmlns:xlink="http://www.w3.org/1999/xlink" content-type="dwc:verbatimCoordinates" xlink:type="simple"><named-content content-type="geo-json" specific-use="{&#34;type&#34;:&#34;Point&#34;,&#34;coordinates&#34;:[128.15,26.716667]}" xlink:type="simple">26°43'N, 128°09'E</named-content></named-content>], alt. 50– / 100 m, Kunigami vill. / 8.II.2009 / Takashi Kurihara leg. // ベイトトラップ [bait trap] / 鳥の手羽元 [fowl wing sticks] (CYHK); 4♂♂, (JAPAN, Ryukyus) / Okinawa pref. / Okinawa Is. / Kunigami Vil., Hiji [ca. <named-content xmlns:xlink="http://www.w3.org/1999/xlink" content-type="dwc:verbatimCoordinates" xlink:type="simple"><named-content content-type="geo-json" specific-use="{&#34;type&#34;:&#34;Point&#34;,&#34;coordinates&#34;:[128.166667,26.716667]}" xlink:type="simple">26°43'N, 128°10'E</named-content></named-content>] / 13.III.2009. / Takuya FUKUZAWA leg. (CMNE); 1♂, 与那覇岳 [Mt. Yonaha-dake: ca. <named-content xmlns:xlink="http://www.w3.org/1999/xlink" content-type="dwc:verbatimCoordinates" xlink:type="simple"><named-content content-type="geo-json" specific-use="{&#34;type&#34;:&#34;Point&#34;,&#34;coordinates&#34;:[128.216667,26.7]}" xlink:type="simple">26°42'N, 128°13'E</named-content></named-content>] / 沖縄本島 [Okinawa-hontô Is.] / 14.iv.2000 / 保科英人 [Hoshina, Hideto leg.] / 腐肉トラップ [carrion trap] // 2 (CMNE); 7♂♂5♀♀, bank of Haneji-ô-kawa / Riv. [ca. <named-content xmlns:xlink="http://www.w3.org/1999/xlink" content-type="dwc:verbatimCoordinates" xlink:type="simple"><named-content content-type="geo-json" specific-use="{&#34;type&#34;:&#34;Point&#34;,&#34;coordinates&#34;:[128.016667,26.6]}" xlink:type="simple">26°36'N, 128°01'E</named-content></named-content>], 20–40 m in alt. / Nago-shi, Okinawa- // jima Is., Ryukyus / (c. trap) 18.IV.1993 / R. Yakita leg. (CMNE); 13♂♂7♀♀, same data as previous except: 8–18.IV.1993 (CMNE); 14♂♂9♀♀, (JAPAN, Ryukyus) / Okinawa Pref. / Okinawa Is. / Nago City, Genka. / <named-content xmlns:xlink="http://www.w3.org/1999/xlink" content-type="dwc:verbatimCoordinates" xlink:type="simple"><named-content content-type="geo-json" specific-use="{&#34;type&#34;:&#34;Point&#34;,&#34;coordinates&#34;:[128.066667,26.6]}" xlink:type="simple">26°36'N, 128°04'E</named-content></named-content> // 10–13.III.2009. / by flight Intercept Trap / T. Fukuzawa, T. Ishikawa &amp; M. Kishi leg. (CMNE). <bold>Ryukyus: Tokuno-shima Is.</bold>: 1♂, (JAPAN) Kagoshima Pref. / Tokuno-shima Is., / Amagi Town, / Mt. Yamatogusuku-san [ca. <named-content xmlns:xlink="http://www.w3.org/1999/xlink" content-type="dwc:verbatimCoordinates" xlink:type="simple"><named-content content-type="geo-json" specific-use="{&#34;type&#34;:&#34;Point&#34;,&#34;coordinates&#34;:[128.916667,27.8]}" xlink:type="simple">27°48'N, 128°55'E</named-content></named-content>] / 29.II.–4.III.2008. (FIT) Takuya FUKUZAWA leg. (CMNE); 85♂♂67♀♀, (JAPAN) Kagoshima Pref. / Tokuno-shima Is., / Amagi Town, / Mt. Sankyô-dake, 185 m alt. / N27°46'13.6, E128°57'18.0 / Carrion Baited Trap. 4.III.2008. / Takuya FUKUZAWA leg. (CMNE); 4♂♂3♀♀, same data as previous except: 27.II.–4.III.2008. (FIT) (CMNE). <bold>Sadoga-shima Is.</bold>: 1♂, Mt. Donden-yama [ca. <named-content xmlns:xlink="http://www.w3.org/1999/xlink" content-type="dwc:verbatimCoordinates" xlink:type="simple"><named-content content-type="geo-json" specific-use="{&#34;type&#34;:&#34;Point&#34;,&#34;coordinates&#34;:[138.366667,38.116667]}" xlink:type="simple">38°07'N, 138°22'E</named-content></named-content>] / Sado Is., Niigata / Pref., Honshu, Japan // 30.IV.–26.V. / 1990 / leg. M. NISHIKAWA // carrion trap / alt. ca. 200 m (CMNE). <bold>Shikoku</bold>: 1♀, [SHIKOKU] / Komenono [ca. <named-content xmlns:xlink="http://www.w3.org/1999/xlink" content-type="dwc:verbatimCoordinates" xlink:type="simple"><named-content content-type="geo-json" specific-use="{&#34;type&#34;:&#34;Point&#34;,&#34;coordinates&#34;:[132.85,33.966667]}" xlink:type="simple">33°58'N, 132°51'E</named-content></named-content>] / Matsuyama [Ehime Pref.] / 25.IV.1993 / Lizhen Li leg. (EUM); 1♂, (Ehime: Japan) / Aonamimachi [ca. <named-content xmlns:xlink="http://www.w3.org/1999/xlink" content-type="dwc:verbatimCoordinates" xlink:type="simple"><named-content content-type="geo-json" specific-use="{&#34;type&#34;:&#34;Point&#34;,&#34;coordinates&#34;:[132.85,33.883333]}" xlink:type="simple">33°53'N, 132°51'E</named-content></named-content>] / Matsuyama-shi / 24.V.2006 / Shôma Sejima leg. (EUM); 3♀♀, same data as previous except: 2.VI.2006 (EUM); 2♀♀, Minokoshi on Mt. / [ca. <named-content xmlns:xlink="http://www.w3.org/1999/xlink" content-type="dwc:verbatimCoordinates" xlink:type="simple"><named-content content-type="geo-json" specific-use="{&#34;type&#34;:&#34;Point&#34;,&#34;coordinates&#34;:[134.083333,33.85]}" xlink:type="simple">33°51'N, 134°05'E</named-content></named-content>] / Tsurugi-san / ca. 1400 m in alt. / Tokushima Pref. // Shikoku, Japan / 25.VII.2004; trap / Y. Fujitani leg. // 德島県東祖谷山村 [Tokushima Pref., Higashiiyayama-son] / 見の越 [Minokoshi] / bait-<!--PageBreak-->trap (CMNE); 2♂♂2♀♀, 瓶が森 [Mt. Kamegamori: ca. <named-content xmlns:xlink="http://www.w3.org/1999/xlink" content-type="dwc:verbatimCoordinates" xlink:type="simple"><named-content content-type="geo-json" specific-use="{&#34;type&#34;:&#34;Point&#34;,&#34;coordinates&#34;:[133.183333,33.783333]}" xlink:type="simple">33°47'N, 133°11'E</named-content></named-content>] (alt. 1670 m) / 高知県吾川郡いの町 [Kôchi Pref., Agawa-gun, Ino-chô] / 寺川 [Terakawa] 10.V.–8.VIII.2009 / 吉田 正隆 [Yoshida Masataka] 採集 [leg.] // Mt. Kamegamori (alt. 1670 / m) Terakawa Ino-chô / Agawa-gun Kôchi-Pref. / 10.V.–8.VIII.2009 / Masataka YOSHIDA leg. // 鳥ガラトラップ [fowl bone trap] / 地中 [underground] (50 cm) (CMNE); 2♂♂1♀, [SHIKOKU] / Mt. Ishizuchi [ca. <named-content xmlns:xlink="http://www.w3.org/1999/xlink" content-type="dwc:verbatimCoordinates" xlink:type="simple"><named-content content-type="geo-json" specific-use="{&#34;type&#34;:&#34;Point&#34;,&#34;coordinates&#34;:[133.1,33.733333]}" xlink:type="simple">33°44'N, 133°06'E</named-content></named-content>] / Ehime Pref. / 27.VIII.1990 / alt. 800 m / S. Takano leg. (EUM); 2♂♂, same data as previous except: 13.IX.1990 / alt. 500 m (EUM); 1♂, EHIME [Pref.]; Japan / Mt. Saragamine [ca. <named-content xmlns:xlink="http://www.w3.org/1999/xlink" content-type="dwc:verbatimCoordinates" xlink:type="simple"><named-content content-type="geo-json" specific-use="{&#34;type&#34;:&#34;Point&#34;,&#34;coordinates&#34;:[132.883333,33.716667]}" xlink:type="simple">33°43'N, 132°53'E</named-content></named-content>] / Shigenobu-Town / 22.IV.1999 / Tatsuya Kan leg. (EUM); 4♀♀, 156 JAPAN, Shikoku, / Jshizuchi [Ishizuchi] Mt. Nat. Park, / OMOGO Valley, [ca. <named-content xmlns:xlink="http://www.w3.org/1999/xlink" content-type="dwc:verbatimCoordinates" xlink:type="simple"><named-content content-type="geo-json" specific-use="{&#34;type&#34;:&#34;Point&#34;,&#34;coordinates&#34;:[133.083333,33.7]}" xlink:type="simple">33°42'N, 133°05'E</named-content></named-content>] 700 m, / S. &amp; J. Peck leg. // 158 mega carrion traps, / mixed warm temperate / forest, 18–25.viii.1980 (CJRZ); 1♀, Nishidani [ca. <named-content xmlns:xlink="http://www.w3.org/1999/xlink" content-type="dwc:verbatimCoordinates" xlink:type="simple"><named-content content-type="geo-json" specific-use="{&#34;type&#34;:&#34;Point&#34;,&#34;coordinates&#34;:[132.95,33.516667]}" xlink:type="simple">33°31'N, 132°57'E</named-content></named-content>] / Yanadani, Ehime [Pref.] / 6–8.V.1994 / Sakai, Li, Aita leg. / (bait-trap) // No. 8 (EUM); 4♂♂2♀♀, (SHIKOKU) / Odamiyama [ca. <named-content xmlns:xlink="http://www.w3.org/1999/xlink" content-type="dwc:verbatimCoordinates" xlink:type="simple"><named-content content-type="geo-json" specific-use="{&#34;type&#34;:&#34;Point&#34;,&#34;coordinates&#34;:[132.883333,33.516667]}" xlink:type="simple">33°31'N, 132°53'E</named-content></named-content>] / Ehime Pref. / 22.VIII.1984 / E. Yamamoto [leg.] (EUM); 1♂3♀♀, same data as previous except: 14.VIII.1984 / 山本栄治 [Yamamoto Eiji] 採集 [leg.] (EUM); 1♂2♀♀, Komi [ca. <named-content xmlns:xlink="http://www.w3.org/1999/xlink" content-type="dwc:verbatimCoordinates" xlink:type="simple"><named-content content-type="geo-json" specific-use="{&#34;type&#34;:&#34;Point&#34;,&#34;coordinates&#34;:[132.95,33.5]}" xlink:type="simple">33°30'N, 132°57'E</named-content></named-content>] / Yanadani, Ehime [Pref.] / 6–8.V.1994 / Ohbayashi, Nishino, Okada [leg.] / (by bait-trap) // No. 2 (EUM); 1♂1♀, same data as previous except: No.1 (EUM); 4♂♂5♀♀, Tengu-Kôgen [ca. <named-content xmlns:xlink="http://www.w3.org/1999/xlink" content-type="dwc:verbatimCoordinates" xlink:type="simple"><named-content content-type="geo-json" specific-use="{&#34;type&#34;:&#34;Point&#34;,&#34;coordinates&#34;:[133.,33.466667]}" xlink:type="simple">33°28'N, 133°00'E</named-content></named-content>] (alt. 1280 m) / Kumakôgen-chô Kamiuke- / na-gun Ehime-Pref. / 9.V.–25.VII.2010 (Fowl trap) / Masataka YOSHIDA leg. // 愛媛県上浮穴郡 [Ehime Pref., Kamiukena-gun] / 久万高原町天狗高原 [Kumakôgen-chô, Tengu-Kôgen] / (alt. 1280 m) 9.V.–25.VII. / 2010 (鶏ガラトラップ [chicken bone trap]) / 吉田正隆 [Yoshida Masataka] 採集 [leg.] (CYHK); 1♀, Nagano [ca. <named-content xmlns:xlink="http://www.w3.org/1999/xlink" content-type="dwc:verbatimCoordinates" xlink:type="simple"><named-content content-type="geo-json" specific-use="{&#34;type&#34;:&#34;Point&#34;,&#34;coordinates&#34;:[132.933333,33.45]}" xlink:type="simple">33°27'N, 132°56'E</named-content></named-content>] / Yusuhara-chô [Kôchi Pref.] / 1–2.X.1994 / Y. Utsunomiya [leg.] / (by bait-trap) // No. 9 (EUM). <bold>Shimokoshiki-jima Is.</bold>: 1♀, Mt. Odake [ca. <named-content xmlns:xlink="http://www.w3.org/1999/xlink" content-type="dwc:verbatimCoordinates" xlink:type="simple"><named-content content-type="geo-json" specific-use="{&#34;type&#34;:&#34;Point&#34;,&#34;coordinates&#34;:[129.733333,31.716667]}" xlink:type="simple">31°43'N, 129°44'E</named-content></named-content>] / Is. Shimokoshiki[-jima] / Kagoshima-pref. / 20.VI.1982 / S. Imasaka leg. (CMNE).</p></tp:treatment-sec><tp:treatment-sec sec-type="redescription"><title>Redescription.</title><p>
            <italic>Male</italic>. EBL: 3.5–4.4 mm (3.5 mm in holotype of <italic><tp:taxon-name><tp:taxon-name-part taxon-name-part-type="genus">Ptomaphagus</tp:taxon-name-part> <tp:taxon-name-part taxon-name-part-type="species">kuntzeni</tp:taxon-name-part></tp:taxon-name></italic>). Length of different body parts: HL : AL : PL : ELL = 0.6 : 1.2 : 1.0 : 2.2 mm; width: HW : EW : PW : ELW = 1.0 : 0.1 : 1.6 : 1.6 mm. Proportion of antennomeres from base to tip in µm (length × width): 167 × 84, 118 × 68, 114 × 74, 67 × 80, 76 × 99, 53 × 114, 96 × 126, 42 × 128, 92 × 142, 97 × 138, 197 × 115.</p><p>Habitus (Fig. <xref ref-type="fig" rid="F1">1A, B</xref>) elongated oval, regularly convex and sublustrous. Well pigmented: mostly brown to dark brown, head darker; mouthparts, basal three or four antennomeres and apical half of ultimate antennomere, protarsi, and apical parts of meso- and metatarsi more or less paler. Dorsum continuously clothed with fine, recumbent, yellowish pubescence. Insertions of pubescence on dorsal surfaces of pronotum, elytra and femora aligned along transverse striolations; interspace between two striolations glabrous.</p><p>Head quite transverse, HW/HL = 1.6. Clypeofrontal suture absent. Clypeus with anterior margin slightly rounded. Compound eyes well developed, EW/HW = 0.1. Antennae (Fig. <xref ref-type="fig" rid="F3">3A</xref>) slender, AL/HW = 1.2; antennomere III as long as II; VI with length/width = 0.5; XI longest, elongated pear-shaped.</p><!--PageBreak--><p>Pronotum (Fig. <xref ref-type="fig" rid="F3">3B</xref>) transverse, widest just before hind angles, PW/PL = 1.5. Sides gently arched, gradually narrowing from posterior to anterior; hind angles drawn out, acute and sharp. Posterior margin widely protruding in the middle part, distinctly emarginate near hind angles.</p><p>Elytra oval, widest near basal 2/7, ELL/EW = 1.4. Sides weakly arched, gradually narrowing from widest part to apices, which widely rounded (Fig. <xref ref-type="fig" rid="F3">3G</xref>). Sutural striae present. Metathoracic wings fully developed.</p><!--PageBreak--><p>Prolegs robust, with basal three protarsomeres (Fig. <xref ref-type="fig" rid="F3">3C</xref>) moderately expanded: TW/BTW = 1.4. Protibiae (Fig. <xref ref-type="fig" rid="F3">3E</xref>) distinctly expanded towards apex. Profemora (Fig. <xref ref-type="fig" rid="F3">3E</xref>) broad. Mesotibiae arcuate, mesotarsi simply linear. Metatibiae slender and straight.</p><p>Abdominal ventrite VIII (Fig. <xref ref-type="fig" rid="F3">3I</xref>) round at posterior edge and with an inconspicuous median notch. Spiculum gastrale of genital segment (Figs <xref ref-type="fig" rid="F2">2C, F</xref>; <xref ref-type="fig" rid="F3">3J</xref>) with approx. 1/3 of length protruding beyond anterior edge of epipleurite IX.</p><p>Aedeagus stout and wide, with median lobe gradually narrowing towards an oblong apex and terminated by an obtusely rounded knob in dorsal view (Figs <xref ref-type="fig" rid="F2">2A, D</xref>; <xref ref-type="fig" rid="F4">4A</xref>); <!--PageBreak-->opening of genital orifice situated on dorsal surface, deeply cut inwards on left edge of median lobe at subapex. Ventral surface of the apex of the median lobe (Fig. <xref ref-type="fig" rid="F4">4B, D</xref>) inserted with 5 ventrally oriented setae on the left side and 4 ventrally oriented setae on the right side; parameres narrow, reaching almost to apical 1/5 of median lobe, each apex (Fig. <xref ref-type="fig" rid="F4">4E</xref>) with 2 lateral setae and 1 apical seta relatively shorter. In lateral view (Fig. <xref ref-type="fig" rid="F2">2B, E</xref>), median lobe distinctly thick, regularly bent ventrad and gradually tapering towards a subround apex. Endophallus with stylus quite slender, a cheliform complex below the base of stylus, and a circular complex at the basal region.</p><p>
            <!--PageBreak-->
            <!--PageBreak-->
            <italic>Female</italic>. Similar to male in general appearance (Fig. <xref ref-type="fig" rid="F1">1C</xref>), including elytral apices (Fig. <xref ref-type="fig" rid="F3">3H</xref>), but distinguished by the following characteristics: protarsi (Fig. <xref ref-type="fig" rid="F3">3D</xref>) simply linear; protibiae (Fig. <xref ref-type="fig" rid="F3">3F</xref>) narrower at apex; ventrite VIII (Fig. <xref ref-type="fig" rid="F4">4F</xref>) almost narrowly rounded at posterior edge; genital segment as shown in Fig. <xref ref-type="fig" rid="F4">4G</xref>; spermatheca (Fig. <xref ref-type="fig" rid="F4">4G</xref>) C-shaped in distal part, not coiled in proximal part.</p></tp:treatment-sec><tp:treatment-sec sec-type="distribution"><title>Distribution.</title><p>China (Taiwan), Japan (Fig. <xref ref-type="fig" rid="F8">8</xref>), ?Myanmar.</p></tp:treatment-sec><tp:treatment-sec sec-type="remarks"><title>Remarks.</title><p>Varying body size is not an unexpected intraspecific variation in <italic><tp:taxon-name><tp:taxon-name-part taxon-name-part-type="genus">Ptomaphagus</tp:taxon-name-part></tp:taxon-name></italic> species, and occurs in common European species such as <tp:taxon-name><tp:taxon-name-part taxon-name-part-type="genus">Ptomaphagus</tp:taxon-name-part> <tp:taxon-name-part taxon-name-part-type="sensu">(s. str.)</tp:taxon-name-part> <tp:taxon-name-part taxon-name-part-type="species">sericatus</tp:taxon-name-part></tp:taxon-name> (Chaudoir, 1845) and <tp:taxon-name><tp:taxon-name-part taxon-name-part-type="genus">Ptomaphagus</tp:taxon-name-part> <tp:taxon-name-part taxon-name-part-type="sensu">(s. str.)</tp:taxon-name-part> <tp:taxon-name-part taxon-name-part-type="species">varicornis</tp:taxon-name-part></tp:taxon-name> (Rosenhauer, 1847). Although the holotype and paratypes of <tp:taxon-name><tp:taxon-name-part taxon-name-part-type="genus">Ptomaphagus</tp:taxon-name-part> <tp:taxon-name-part taxon-name-part-type="sensu">(s. str.)</tp:taxon-name-part> <tp:taxon-name-part taxon-name-part-type="species">amamianus</tp:taxon-name-part></tp:taxon-name> (Fig. <xref ref-type="fig" rid="F1">1B, C</xref>) are larger than the holotype of <tp:taxon-name><tp:taxon-name-part taxon-name-part-type="genus">Ptomaphagus</tp:taxon-name-part> <tp:taxon-name-part taxon-name-part-type="sensu">(s. str.)</tp:taxon-name-part> <tp:taxon-name-part taxon-name-part-type="species">kuntzeni</tp:taxon-name-part></tp:taxon-name> (Fig. <xref ref-type="fig" rid="F1">1A</xref>), this does not prevent us from synonymising the two species because of their identically shaped aedeagus (Fig. <xref ref-type="fig" rid="F2">2A, B, D, E</xref>).</p><p>
            <tp:taxon-name><tp:taxon-name-part taxon-name-part-type="genus">Ptomaphagus</tp:taxon-name-part> <tp:taxon-name-part taxon-name-part-type="sensu">(s. str.)</tp:taxon-name-part> <tp:taxon-name-part taxon-name-part-type="species">kuntzeni</tp:taxon-name-part></tp:taxon-name> somewhat resembles <tp:taxon-name><tp:taxon-name-part taxon-name-part-type="genus">Ptomaphagus</tp:taxon-name-part> <tp:taxon-name-part taxon-name-part-type="sensu">(s. str.)</tp:taxon-name-part> <tp:taxon-name-part taxon-name-part-type="species">sibiricus</tp:taxon-name-part></tp:taxon-name> in general appearance, but the former has antennomere III as long as II (Fig. <xref ref-type="fig" rid="F3">3A</xref>), antennomere VI with length/width = 0.5 and elytral apices (Fig. <xref ref-type="fig" rid="F3">3G, H</xref>) widely rounded; while the latter has antennomere III a little shorter than II (Fig. <xref ref-type="fig" rid="F7">7A</xref>), antennomere VI with length/width = 0.4 and elytral apices (Fig. <xref ref-type="fig" rid="F7">7B</xref>) narrowly rounded.</p><p>It should be noticed that <xref ref-type="bibr" rid="B19">Szymczakowski (1964)</xref> described a single female specimen from Kambaiti, Myanmar (coll. Naturhistoriska Riksmuseet, Stockholm) as <tp:taxon-name><tp:taxon-name-part taxon-name-part-type="genus">Ptomaphagus</tp:taxon-name-part> <tp:taxon-name-part taxon-name-part-type="sensu">(s. str.)</tp:taxon-name-part> <tp:taxon-name-part taxon-name-part-type="species">kuntzeni</tp:taxon-name-part></tp:taxon-name>. We concur with the opinion of <xref ref-type="bibr" rid="B12">Nishikawa (2011)</xref> that the occurrence of <tp:taxon-name><tp:taxon-name-part taxon-name-part-type="genus">Ptomaphagus</tp:taxon-name-part> <tp:taxon-name-part taxon-name-part-type="sensu">(s. str.)</tp:taxon-name-part> <tp:taxon-name-part taxon-name-part-type="species">kuntzeni</tp:taxon-name-part></tp:taxon-name> in Myanmar is dubious because of the wide geographical gap and the discrepancies of the morphological description of <xref ref-type="bibr" rid="B19">Szymczakowski (1964)</xref> with specimens from Japan.</p><p>According to the present data, this species is one of the most widespread cholevines in Japan, known from Honshu, Shikoku, Kyushu and Ryukyus. However, we have not yet examined any specimens from the northernmost area of Honshu (above the 38<sup>th</sup> parallel) or from the southern Kume-jima Island in Ryukyus (Fig. <xref ref-type="fig" rid="F8">8</xref>). The species is recorded herein from Sadoga-shima Island, Shimokoshiki-jima Island and Kume-jima Island for the first time. Incidentally, no <italic><tp:taxon-name><tp:taxon-name-part taxon-name-part-type="genus">Ptomaphagus</tp:taxon-name-part></tp:taxon-name></italic> species have been recorded from Hokkaido to date. Moreover, <xref ref-type="bibr" rid="B14">Perreau (1996)</xref> reported the species from Taiwan Island under the name <tp:taxon-name><tp:taxon-name-part taxon-name-part-type="genus">Ptomaphagus</tp:taxon-name-part> <tp:taxon-name-part taxon-name-part-type="sensu">(s. str.)</tp:taxon-name-part> <tp:taxon-name-part taxon-name-part-type="species">amamianus</tp:taxon-name-part></tp:taxon-name>. We will deal with this area in a next paper devoted to <italic><tp:taxon-name><tp:taxon-name-part taxon-name-part-type="genus">Ptomaphagus</tp:taxon-name-part></tp:taxon-name></italic> from Taiwan.</p><p>Collecting methods for the material examined mostly indicate a necrophagous association, such as traps baited with decaying animal matter.</p><fig id="F1" position="float" orientation="portrait"><label>Figure 1.</label><caption><p>Habitus of <italic><tp:taxon-name><tp:taxon-name-part taxon-name-part-type="genus">Ptomaphagus</tp:taxon-name-part></tp:taxon-name></italic> (s. str.) spp. (dorsal view). <bold>A</bold> <tp:taxon-name><tp:taxon-name-part taxon-name-part-type="genus">Ptomaphagus</tp:taxon-name-part> <tp:taxon-name-part taxon-name-part-type="sensu">(s. str.)</tp:taxon-name-part> <tp:taxon-name-part taxon-name-part-type="species">kuntzeni</tp:taxon-name-part></tp:taxon-name> Sokolowski, 1957 ♂ (holotype) <bold>B</bold> <tp:taxon-name><tp:taxon-name-part taxon-name-part-type="genus">Ptomaphagus</tp:taxon-name-part> <tp:taxon-name-part taxon-name-part-type="sensu">(s. str.)</tp:taxon-name-part> <tp:taxon-name-part taxon-name-part-type="species">amamianus</tp:taxon-name-part></tp:taxon-name> Nakane, 1963, syn. n. ♂ (paratype) <bold>C</bold> <tp:taxon-name><tp:taxon-name-part taxon-name-part-type="genus">Ptomaphagus</tp:taxon-name-part> <tp:taxon-name-part taxon-name-part-type="sensu">(s. str.)</tp:taxon-name-part> <tp:taxon-name-part taxon-name-part-type="species">amamianus</tp:taxon-name-part></tp:taxon-name> Nakane, 1963, syn. n. ♀ (paratype) <bold>D</bold> <tp:taxon-name><tp:taxon-name-part taxon-name-part-type="genus">Ptomaphagus</tp:taxon-name-part> <tp:taxon-name-part taxon-name-part-type="sensu">(s. str.)</tp:taxon-name-part> <tp:taxon-name-part taxon-name-part-type="species">piccoloi</tp:taxon-name-part></tp:taxon-name> sp. n. ♂ (holotype) <bold>E</bold> <tp:taxon-name><tp:taxon-name-part taxon-name-part-type="genus">Ptomaphagus</tp:taxon-name-part> <tp:taxon-name-part taxon-name-part-type="sensu">(s. str.)</tp:taxon-name-part> <tp:taxon-name-part taxon-name-part-type="species">piccoloi</tp:taxon-name-part></tp:taxon-name> sp. n. ♀ (paratype) <bold>F</bold> <tp:taxon-name><tp:taxon-name-part taxon-name-part-type="genus">Ptomaphagus</tp:taxon-name-part> <tp:taxon-name-part taxon-name-part-type="sensu">(s. str.)</tp:taxon-name-part> <tp:taxon-name-part taxon-name-part-type="species">sibiricus</tp:taxon-name-part></tp:taxon-name> Jeannel, 1934 ♀ (holotype). Scale bar 1 mm.</p></caption><graphic xmlns:xlink="http://www.w3.org/1999/xlink" xlink:href="zookeys-607-119-g001.jpg" position="float" orientation="portrait" xlink:type="simple" id="oo_97409.jpg"/></fig><fig id="F2" position="float" orientation="portrait"><label>Figure 2.</label><caption><p>
          <bold>A–C</bold> <tp:taxon-name><tp:taxon-name-part taxon-name-part-type="genus">Ptomaphagus</tp:taxon-name-part> <tp:taxon-name-part taxon-name-part-type="sensu">(s. str.)</tp:taxon-name-part> <tp:taxon-name-part taxon-name-part-type="species">kuntzeni</tp:taxon-name-part></tp:taxon-name> Sokolowski, 1957 ♂ (holotype) <bold>D–F</bold> <tp:taxon-name><tp:taxon-name-part taxon-name-part-type="genus">Ptomaphagus</tp:taxon-name-part> <tp:taxon-name-part taxon-name-part-type="sensu">(s. str.)</tp:taxon-name-part> <tp:taxon-name-part taxon-name-part-type="species">amamianus</tp:taxon-name-part></tp:taxon-name> Nakane, 1963, syn. n. ♂ (paratype) <bold>A, D</bold> aedeagi (dorsal view) <bold>B, E</bold> aedeagi (lateral view) <bold>C, F</bold> genital segments (ventral view). Scale bars 0.1 mm.</p></caption><graphic xmlns:xlink="http://www.w3.org/1999/xlink" xlink:href="zookeys-607-119-g002.jpg" position="float" orientation="portrait" xlink:type="simple" id="oo_97419.jpg"/></fig><fig id="F3" position="float" orientation="portrait"><label>Figure 3.</label><caption><p>
          <tp:taxon-name><tp:taxon-name-part taxon-name-part-type="genus">Ptomaphagus</tp:taxon-name-part> <tp:taxon-name-part taxon-name-part-type="sensu">(s. str.)</tp:taxon-name-part> <tp:taxon-name-part taxon-name-part-type="species">kuntzeni</tp:taxon-name-part></tp:taxon-name> Sokolowski, 1957 (Amami Island). <bold>A</bold> antenna ♂ (dorsal view) <bold>B</bold> pronotum ♂ (dorsal view) <bold>C</bold> protarsus ♂ (dorsal view) <bold>D</bold> protarsus ♀ (dorsal view) <bold>E</bold> protibia and profemur ♂ (dorsal view) <bold>F</bold> protibia and profemur ♀ (dorsal view) <bold>G</bold> elytral apex ♂ (dorsoapical view) <bold>H</bold> elytral apex ♀ (dorsoapical view) <bold>I</bold> ventrite VIII ♂ (ventral view) <bold>J</bold> genital segment ♂ (ventral view). Scale bars 0.1 mm.</p></caption><graphic xmlns:xlink="http://www.w3.org/1999/xlink" xlink:href="zookeys-607-119-g003.jpg" position="float" orientation="portrait" xlink:type="simple" id="oo_97410.jpg"/></fig><fig id="F4" position="float" orientation="portrait"><label>Figure 4.</label><caption><p>
          <tp:taxon-name><tp:taxon-name-part taxon-name-part-type="genus">Ptomaphagus</tp:taxon-name-part> <tp:taxon-name-part taxon-name-part-type="sensu">(s. str.)</tp:taxon-name-part> <tp:taxon-name-part taxon-name-part-type="species">kuntzeni</tp:taxon-name-part></tp:taxon-name> Sokolowski, 1957 (Amami Island). <bold>A</bold> aedeagus (dorsal view) <bold>B</bold> aedeagus (ventral view) <bold>C</bold> aedeagus (lateral view) <bold>D</bold> aedeagal apex (ventral view) <bold>E</bold> paramere apex (lateral view) <bold>F</bold> ventrite VIII ♀ (ventral view) <bold>G</bold> spermatheca and genital segment (ventral view). Scale bars 0.1 mm.</p></caption><graphic xmlns:xlink="http://www.w3.org/1999/xlink" xlink:href="zookeys-607-119-g004.jpg" position="float" orientation="portrait" xlink:type="simple" id="oo_97411.jpg"/></fig></tp:treatment-sec><tp:treatment-sec><!--Section generated to contain objects referenced in tp:taxon-treatment.--><fig id="F8" position="float" orientation="portrait"><label>Figure 8.</label><caption><p>Distribution map of <tp:taxon-name><tp:taxon-name-part taxon-name-part-type="genus">Ptomaphagus</tp:taxon-name-part> <tp:taxon-name-part taxon-name-part-type="sensu">(s. str.)</tp:taxon-name-part> <tp:taxon-name-part taxon-name-part-type="species">kuntzeni</tp:taxon-name-part></tp:taxon-name> Sokolowski, 1957 in Japan.</p></caption><graphic xmlns:xlink="http://www.w3.org/1999/xlink" xlink:href="zookeys-607-119-g008.jpg" position="float" orientation="portrait" xlink:type="simple" id="oo_97415.jpg"/></fig><fig id="F7" position="float" orientation="portrait"><label>Figure 7.</label><caption><p>
          <tp:taxon-name><tp:taxon-name-part taxon-name-part-type="genus">Ptomaphagus</tp:taxon-name-part> <tp:taxon-name-part taxon-name-part-type="sensu">(s. str.)</tp:taxon-name-part> <tp:taxon-name-part taxon-name-part-type="species">sibiricus</tp:taxon-name-part></tp:taxon-name> Jeannel, 1934 ♀ (holotype). <bold>A</bold> antenna (dorsal view) <bold>B</bold> elytral apex (dorsoapical view) <bold>C</bold> protibia and profemur (ventral view) <bold>D</bold> ventrite VIII (ventral view). Scale bars 0.1 mm.</p></caption><graphic xmlns:xlink="http://www.w3.org/1999/xlink" xlink:href="zookeys-607-119-g007.jpg" position="float" orientation="portrait" xlink:type="simple" id="oo_97414.jpg"/></fig></tp:treatment-sec><ref-list><ref id="B18"><mixed-citation xmlns:xlink="http://www.w3.org/1999/xlink" xlink:type="simple">
          <person-group><name name-style="western"><surname>Sokolowski</surname><given-names>K</given-names></name></person-group> (<year>1957</year>) <article-title>Zwei neue japanische Catopiden (Col. <tp:taxon-name><tp:taxon-name-part taxon-name-part-type="family">Catopidae</tp:taxon-name-part></tp:taxon-name>) (Catopiden-Studien 6).</article-title> <source>Deutsche entomologische Zeitschrift (NF)</source> <volume>4</volume>(<issue>3–4</issue>): <fpage>140</fpage>–<lpage>142</lpage>.</mixed-citation></ref><ref id="B19"><mixed-citation xmlns:xlink="http://www.w3.org/1999/xlink" xlink:type="simple">
          <person-group><name name-style="western"><surname>Szymczakowski</surname><given-names>W</given-names></name></person-group> (<year>1964</year>) <article-title>Analyse systématique et zoogéographique des <tp:taxon-name><tp:taxon-name-part taxon-name-part-type="family">Catopidae</tp:taxon-name-part></tp:taxon-name> (<tp:taxon-name><tp:taxon-name-part taxon-name-part-type="order">Coleoptera</tp:taxon-name-part></tp:taxon-name>) de la région orientale.</article-title> <source>Acta Zoologica Cracoviensia</source> <volume>9</volume>: <fpage>55</fpage>–<lpage>289</lpage>.</mixed-citation></ref><ref id="B10"><mixed-citation xmlns:xlink="http://www.w3.org/1999/xlink" xlink:type="simple">
          <person-group><name name-style="western"><surname>Nishikawa</surname><given-names>M</given-names></name></person-group> (<year>1983</year>) Family <tp:taxon-name><tp:taxon-name-part taxon-name-part-type="family">Catopidae</tp:taxon-name-part></tp:taxon-name>. Check-list of <tp:taxon-name><tp:taxon-name-part taxon-name-part-type="order">Coleoptera</tp:taxon-name-part></tp:taxon-name> of Japan (23). Coleopterists’ Association of Japan, Tokyo, 1–6.</mixed-citation></ref><ref id="B2"><mixed-citation xmlns:xlink="http://www.w3.org/1999/xlink" xlink:type="simple">
          <person-group><name name-style="western"><surname>Harusawa</surname><given-names>K</given-names></name><name name-style="western"><surname>Yamamoto</surname><given-names>E</given-names></name></person-group> (<year>2000</year>) <article-title>Choleved [sic] beetles (<tp:taxon-name><tp:taxon-name-part taxon-name-part-type="order">Coleoptera</tp:taxon-name-part></tp:taxon-name>) collected from Odamiyama, Ehime Prefecture.</article-title> <source>Nature of Odamiyama</source> <volume>2</volume>: <fpage>241</fpage>–<lpage>247</lpage>.</mixed-citation></ref><ref id="B4"><mixed-citation xmlns:xlink="http://www.w3.org/1999/xlink" xlink:type="simple">
          <person-group><name name-style="western"><surname>Hayashi</surname><given-names>Y</given-names></name><name name-style="western"><surname>Nishikawa</surname><given-names>M</given-names></name></person-group> (<year>2010</year>) <article-title>Cholevine beetles (<tp:taxon-name><tp:taxon-name-part taxon-name-part-type="order">Coleoptera</tp:taxon-name-part></tp:taxon-name>: <tp:taxon-name><tp:taxon-name-part taxon-name-part-type="family">Leiodidae</tp:taxon-name-part></tp:taxon-name>) occurring on Toku-no-shima Island, the Ryukyus, Southwest Japan.</article-title> <source>Entomological Review of Japan</source> <volume>65</volume>(<issue>1</issue>): <fpage>189</fpage>–<lpage>190</lpage>.</mixed-citation></ref><ref id="B15"><mixed-citation xmlns:xlink="http://www.w3.org/1999/xlink" xlink:type="simple">
          <person-group><name name-style="western"><surname>Perreau</surname><given-names>M</given-names></name></person-group> (<year>2000</year>) <article-title>Catalogue des Coléoptères <tp:taxon-name><tp:taxon-name-part taxon-name-part-type="family">Leiodidae</tp:taxon-name-part></tp:taxon-name>, <tp:taxon-name><tp:taxon-name-part taxon-name-part-type="subfamily">Cholevinae</tp:taxon-name-part></tp:taxon-name> et <tp:taxon-name><tp:taxon-name-part taxon-name-part-type="subfamily">Platypsyllinae</tp:taxon-name-part></tp:taxon-name>.</article-title> <source>Mémoires de la Société entomologique de France</source> <volume>4</volume>: <fpage>1</fpage>–<lpage>460</lpage>.</mixed-citation></ref><ref id="B16"><mixed-citation xmlns:xlink="http://www.w3.org/1999/xlink" xlink:type="simple">
          <person-group><name name-style="western"><surname>Perreau</surname><given-names>M</given-names></name></person-group> (<year>2004</year>) <article-title>Family <tp:taxon-name><tp:taxon-name-part taxon-name-part-type="family">Leiodidae</tp:taxon-name-part></tp:taxon-name> Fleming, 1821.</article-title> In: <person-group><name name-style="western"><surname>Löbl</surname><given-names>I</given-names></name><name name-style="western"><surname>Smetana</surname><given-names>A</given-names></name></person-group> (<role>Eds</role>) <issue-title>Catalogue of Palaearctic Coleoptera.</issue-title> <source>Volume 2: <tp:taxon-name><tp:taxon-name-part taxon-name-part-type="superfamily">Hydrophiloidea</tp:taxon-name-part></tp:taxon-name> – <tp:taxon-name><tp:taxon-name-part taxon-name-part-type="superfamily">Histeroidea</tp:taxon-name-part></tp:taxon-name> – <tp:taxon-name><tp:taxon-name-part taxon-name-part-type="superfamily">Staphylinoidea</tp:taxon-name-part></tp:taxon-name>. Apollo Books, Steensrup</source>, <fpage>133</fpage>–<lpage>203</lpage>.</mixed-citation></ref><ref id="B12"><mixed-citation xmlns:xlink="http://www.w3.org/1999/xlink" xlink:type="simple">
          <person-group><name name-style="western"><surname>Nishikawa</surname><given-names>M</given-names></name></person-group> (<year>2011</year>) <article-title>A new <italic><tp:taxon-name><tp:taxon-name-part taxon-name-part-type="genus">Ptomaphagus</tp:taxon-name-part></tp:taxon-name></italic> (<tp:taxon-name><tp:taxon-name-part taxon-name-part-type="order">Coleoptera</tp:taxon-name-part></tp:taxon-name>: <tp:taxon-name><tp:taxon-name-part taxon-name-part-type="family">Leiodidae</tp:taxon-name-part></tp:taxon-name>: <tp:taxon-name><tp:taxon-name-part taxon-name-part-type="subfamily">Cholevinae</tp:taxon-name-part></tp:taxon-name>) from Northwest Thailand.</article-title> <source>Special Publication of the Japanese Society of Scarabaeoidology</source> <volume>1</volume>: <fpage>97</fpage>–<lpage>102</lpage>.</mixed-citation></ref><ref id="B13"><mixed-citation xmlns:xlink="http://www.w3.org/1999/xlink" xlink:type="simple">
          <person-group><name name-style="western"><surname>Nishikawa</surname><given-names>M</given-names></name><name name-style="western"><surname>Hayashi</surname><given-names>Y</given-names></name><name name-style="western"><surname>Yoshida</surname><given-names>M</given-names></name><name name-style="western"><surname>Fujitani</surname><given-names>Y</given-names></name></person-group> (<year>2012</year>) <article-title>The underground fauna of <tp:taxon-name><tp:taxon-name-part taxon-name-part-type="family">Agyrtidae</tp:taxon-name-part></tp:taxon-name> and the subfamily <tp:taxon-name><tp:taxon-name-part taxon-name-part-type="subfamily">Cholevinae</tp:taxon-name-part></tp:taxon-name> of <tp:taxon-name><tp:taxon-name-part taxon-name-part-type="family">Leiodidae</tp:taxon-name-part></tp:taxon-name> (<tp:taxon-name><tp:taxon-name-part taxon-name-part-type="order">Coleoptera</tp:taxon-name-part></tp:taxon-name>) in eastern Shikoku, Southwest Japan, with a summary of the habitat diversity of some Japanese cholevines.</article-title> <source>Elytra</source> <volume>2</volume>(<issue>2</issue>): <fpage>267</fpage>–<lpage>278</lpage>.</mixed-citation></ref><ref id="B17"><mixed-citation xmlns:xlink="http://www.w3.org/1999/xlink" xlink:type="simple">
          <person-group><name name-style="western"><surname>Perreau</surname><given-names>M</given-names></name></person-group> (<year>2015</year>) <article-title>Family <tp:taxon-name><tp:taxon-name-part taxon-name-part-type="family">Leiodidae</tp:taxon-name-part></tp:taxon-name> Fleming, 1821.</article-title> In: <person-group><name name-style="western"><surname>Löbl</surname><given-names>I</given-names></name><name name-style="western"><surname>Löbl</surname><given-names>D</given-names></name></person-group> (<role>Eds</role>) <issue-title>Catalogue of Palaearctic Coleoptera.</issue-title> <source>Volume 2/1. <tp:taxon-name><tp:taxon-name-part taxon-name-part-type="superfamily">Hydrophiloidea</tp:taxon-name-part></tp:taxon-name> – <tp:taxon-name><tp:taxon-name-part taxon-name-part-type="superfamily">Staphylinoidea</tp:taxon-name-part></tp:taxon-name>. Revised and updated edition. Brill, Leiden &amp; Boston</source>, <fpage>180</fpage>–<lpage>290</lpage>.</mixed-citation></ref><ref id="B8"><mixed-citation xmlns:xlink="http://www.w3.org/1999/xlink" xlink:type="simple">
          <person-group><name name-style="western"><surname>Nakane</surname><given-names>T</given-names></name></person-group> (<year>1963</year>) <article-title>New or little-known <tp:taxon-name><tp:taxon-name-part taxon-name-part-type="order">Coleoptera</tp:taxon-name-part></tp:taxon-name> from Japan and its adjacent regions. XXI.</article-title> <source>Fragmenta Coleopterologica Kyoto</source> <volume>10</volume>: <fpage>40</fpage>–<lpage>42</lpage>.</mixed-citation></ref><ref id="B3"><mixed-citation xmlns:xlink="http://www.w3.org/1999/xlink" xlink:type="simple">
          <person-group><name name-style="western"><surname>Hayashi</surname><given-names>Y</given-names></name></person-group> (<year>1969</year>) <article-title><tp:taxon-name><tp:taxon-name-part taxon-name-part-type="family">Catopidae</tp:taxon-name-part></tp:taxon-name> from Amami-Ohshima Is., Japan (Col.).</article-title> <source>Entomological Review of Japan</source> <volume>12</volume>(<issue>1</issue>): <fpage>1</fpage>–<lpage>6</lpage>.</mixed-citation></ref><ref id="B14"><mixed-citation xmlns:xlink="http://www.w3.org/1999/xlink" xlink:type="simple">
          <person-group><name name-style="western"><surname>Perreau</surname><given-names>M</given-names></name></person-group> (<year>1996</year>) <article-title>Contribution à la connaissance des <tp:taxon-name><tp:taxon-name-part taxon-name-part-type="family">Cholevidae</tp:taxon-name-part></tp:taxon-name> du Japon et de Taiwan (<tp:taxon-name><tp:taxon-name-part taxon-name-part-type="order">Coleoptera</tp:taxon-name-part></tp:taxon-name>).</article-title> <source>Revue Suisse de Zoologie</source> <volume>103</volume>(<issue>1</issue>): <fpage>283</fpage>–<lpage>297</lpage>.</mixed-citation></ref><ref id="B1"><mixed-citation xmlns:xlink="http://www.w3.org/1999/xlink" xlink:type="simple">
          <person-group><name name-style="western"><surname>Esaki</surname><given-names>T</given-names></name></person-group> (<year>1935</year>) <article-title>Uebersichtstabeille der nach Japan und zugehörenden Ländern gekommenen europäischen und amerikanischen Entomologen und Insektensammler (1690–1935).</article-title> <source>Mushi</source> <volume>8</volume>(<issue>2</issue>): <fpage>118</fpage>–<lpage>137</lpage>.</mixed-citation></ref></ref-list></tp:taxon-treatment>
