# Supplementary material for: Revision of the genus Ptomaphagus Hellwig (Coleoptera, Leiodidae, Cholevinae) from Japan
Source: Zookeys. 2016 Jul 28;(607):119–44. doi: 10.3897/zookeys.607.9074 (PMC4978031; doi:10.3897/zookeys.607.9074)
Supplement: XML Treatment for Ptomaphagus (s. str.) piccoloi [file zookeys.607.9074-treatment4.xml]

<!DOCTYPE tp:taxon-treatment
  PUBLIC "-//TaxonX//DTD Taxonomic Treatment Publishing DTD v0 20100105//EN" "tax-treatment-NSO.dtd">
<tp:taxon-treatment xmlns:tp="http://www.plazi.org/taxpub"><tp:treatment-meta><kwd-group><label>Taxon classification</label><kwd><named-content content-type="kingdom">Animalia</named-content></kwd><kwd><named-content content-type="order">Coleoptera</named-content></kwd><kwd><named-content content-type="family">Leiodidae</named-content></kwd></kwd-group><mixed-citation publication-type="journal"><person-group><name><surname>Wang</surname><given-names>Cheng-Bin</given-names></name><name><surname>Růžička</surname><given-names>Jan</given-names></name><name><surname>Nishikawa</surname><given-names>Masaaki</given-names></name><name><surname>Perreau</surname><given-names>Michel</given-names></name><name><surname>Hayashi</surname><given-names>Yasuhiko</given-names></name></person-group><article-title>Revision of the genus <italic><tp:taxon-name><tp:taxon-name-part taxon-name-part-type="genus">Ptomaphagus</tp:taxon-name-part></tp:taxon-name></italic> Hellwig (<tp:taxon-name><tp:taxon-name-part taxon-name-part-type="order">Coleoptera</tp:taxon-name-part></tp:taxon-name>, <tp:taxon-name><tp:taxon-name-part taxon-name-part-type="family">Leiodidae</tp:taxon-name-part></tp:taxon-name>, <tp:taxon-name><tp:taxon-name-part taxon-name-part-type="subfamily">Cholevinae</tp:taxon-name-part></tp:taxon-name>) from Japan</article-title><source>Zookeys</source><day>28</day><month>7</month><year>2016</year><volume>2016</volume><issue>607</issue><fpage>119</fpage><lpage>144</lpage><pub-id pub-id-type="doi">10.3897/zookeys.607.9074</pub-id></mixed-citation></tp:treatment-meta><tp:nomenclature><tp:taxon-name>
                <tp:taxon-name-part taxon-name-part-type="genus">Ptomaphagus</tp:taxon-name-part>
                <tp:taxon-name-part taxon-name-part-type="sensu">(s. str.)</tp:taxon-name-part>
                <tp:taxon-name-part taxon-name-part-type="species">piccoloi</tp:taxon-name-part>
                <object-id xmlns:xlink="http://www.w3.org/1999/xlink" content-type="zoobank" xlink:type="simple">http://zoobank.org/AE951C06-DAB3-4FBF-8CE8-35BF2B77882D</object-id>
              </tp:taxon-name><tp:taxon-status xmlns:xlink="http://www.w3.org/1999/xlink" xlink:type="simple">sp. n.</tp:taxon-status><xref ref-type="fig" rid="F1">Figs 1D, E</xref><xref ref-type="fig" rid="F5">; 5A-J</xref><xref ref-type="fig" rid="F6">; 6A-G</xref></tp:nomenclature><!--PageBreak--><tp:treatment-sec sec-type="type material"><title>Type material.</title><p>
            <bold>Holotype</bold>: ♂, [JAPAN] Mt. Yamanori-yama [ca. <named-content xmlns:xlink="http://www.w3.org/1999/xlink" content-type="dwc:verbatimCoordinates" xlink:type="simple"><named-content content-type="geo-json" specific-use="{&#34;type&#34;:&#34;Point&#34;,&#34;coordinates&#34;:[133.816667,35.233333]}" xlink:type="simple">35°14'N, 133°49'E</named-content></named-content>] / Chûka-son, Maniwa- / ca. 900 m in alt. / gun, Okayama Pref. // W Honshu, W Japan / 26.VI.2004; FIT / Y. Fujitani leg. // 5 (NSMT). <bold>Paratypes</bold>: 1♀, same data <!--PageBreak-->as holotype except: 2.VII.2004 (NSMT); 1♀, JAPAN, Ibaraki Pref. / Tsukuba City env. [ca. <named-content xmlns:xlink="http://www.w3.org/1999/xlink" content-type="dwc:verbatimCoordinates" xlink:type="simple"><named-content content-type="geo-json" specific-use="{&#34;type&#34;:&#34;Point&#34;,&#34;coordinates&#34;:[140.066667,36.066667]}" xlink:type="simple">36°04'N, 140°04'E</named-content></named-content>] / 12.XI.2005 / P. Jałoszyński leg. // PTOMAPHAGUS (PTOMAPHAGUS) <tp:taxon-name><tp:taxon-name-part taxon-name-part-type="species">sibiricus</tp:taxon-name-part></tp:taxon-name> JEANNEL, 1934 / det. H. Hoshina, 2006 (CPJA); 4♂♂6♀♀, Kurokura [ca. <named-content xmlns:xlink="http://www.w3.org/1999/xlink" content-type="dwc:verbatimCoordinates" xlink:type="simple"><named-content content-type="geo-json" specific-use="{&#34;type&#34;:&#34;Point&#34;,&#34;coordinates&#34;:[139.066667,35.416667]}" xlink:type="simple">35°25'N, 139°04'E</named-content></named-content>] / ca. 400 m, Yamakita-machi / Ashigarakami-gun / Kanagawa Pref., C Japan // [trap: under stones at base of / debris slope] 29.IV.–14.V.2011 / M. Nishikawa leg. (2♂♂2♀♀ in CCBW, 1♂3♀♀ in CJRZ and 1♂1♀ in CMPR); 1♂, same data as previous except: 13.II.–18.III.2016 (CMNE); 1♂, [JAPAN] YAWATA [ca. <named-content xmlns:xlink="http://www.w3.org/1999/xlink" content-type="dwc:verbatimCoordinates" xlink:type="simple"><named-content content-type="geo-json" specific-use="{&#34;type&#34;:&#34;Point&#34;,&#34;coordinates&#34;:[135.7,34.866667]}" xlink:type="simple">34°52'N, 135°42'E</named-content></named-content>] / KYOTO [Pref.] / 2.II.1985 / T. ITO [leg.] // <tp:taxon-name><tp:taxon-name-part taxon-name-part-type="genus">Ptomaphagus</tp:taxon-name-part> <tp:taxon-name-part taxon-name-part-type="species">sibiricus</tp:taxon-name-part></tp:taxon-name> JEANNEL / Det. Y. HAYASHI, 1985 (NMPC); 2♂♂1♀, [JAPAN] 岡山県美作市 [Okayama Pref., Mimasaka-shi] / 白水 [Shiramizu: ca. <named-content xmlns:xlink="http://www.w3.org/1999/xlink" content-type="dwc:verbatimCoordinates" xlink:type="simple"><named-content content-type="geo-json" specific-use="{&#34;type&#34;:&#34;Point&#34;,&#34;coordinates&#34;:[134.25,34.966667]}" xlink:type="simple">34°58'N, 134°15'E</named-content></named-content>] / bait-trap / 28.IV.2005 / 藤谷美文 [Fujitani Yoshifumi] 採集 [leg.] // <tp:taxon-name><tp:taxon-name-part taxon-name-part-type="genus">Ptomaphagus</tp:taxon-name-part> <tp:taxon-name-part taxon-name-part-type="species">sibiricus</tp:taxon-name-part></tp:taxon-name> JEANNEL / Det. Y. HAYASHI, 2014 (1♂ in CMNE; 1♂ in CYHK; 1♀ in NMPC); 1♀, [JAPAN] KAKEYU [ca. <named-content xmlns:xlink="http://www.w3.org/1999/xlink" content-type="dwc:verbatimCoordinates" xlink:type="simple"><named-content content-type="geo-json" specific-use="{&#34;type&#34;:&#34;Point&#34;,&#34;coordinates&#34;:[138.133333,36.3]}" xlink:type="simple">36°18'N, 138°08'E</named-content></named-content>] / NAGANO. Pref. / 6.IV.1979. / Y. Hirano. leg. // ♀ (CMNE); 1♂, 東京都西多摩郡奥多摩町 [Tokyo, Nishitama-gun, Okutama-machi] / 日原 [Nippara] 一石山 [Mt. Isseki-zan] –人形山 [Mt. Ningyio-yama] // FIT (地上 [above the ground] 0.5–1 m) // Japan: Honshu [FIT No.2] / Mt. Isseki-zan–Mt. Ningyô- / yama (1040 m in alt.), Nippara / Okutama Machi, Tokyo / 35.858761, 139.036059 [ca. <named-content xmlns:xlink="http://www.w3.org/1999/xlink" content-type="dwc:verbatimCoordinates" xlink:type="simple"><named-content content-type="geo-json" specific-use="{&#34;type&#34;:&#34;Point&#34;,&#34;coordinates&#34;:[139.033333,35.85]}" xlink:type="simple">35°51'N, 139°02'E</named-content></named-content>] / 23.V.–8.VII.2015 / KAMEZAWA Hiromu leg. (CMNE); 1♂, same data as previous except: WFIT: 1100 m in alt. // 35.858796, 139.034128 (CMNE); 1♀, 東京都八王子市高尾山 [Tokyo, Hachiôji-shi, Mt. Takao-san: ca. <named-content xmlns:xlink="http://www.w3.org/1999/xlink" content-type="dwc:verbatimCoordinates" xlink:type="simple"><named-content content-type="geo-json" specific-use="{&#34;type&#34;:&#34;Point&#34;,&#34;coordinates&#34;:[139.233333,35.616667]}" xlink:type="simple">35°37'N, 139°14'E</named-content></named-content>] // Japan: Honshu / Mt. Takao-san / (approx. 500 m in alt.), / Hachioji Shi, Tokyo To / 10.III.2007 / KAMEZAWA Hiromu leg. // KAMEZAWA Collection (CMNE); 1♀, same data as previous except: 14.II.2004 (CMNE); 1♂, [JAPAN] Mt. MASUGATAYAMA [ca. <named-content xmlns:xlink="http://www.w3.org/1999/xlink" content-type="dwc:verbatimCoordinates" xlink:type="simple"><named-content content-type="geo-json" specific-use="{&#34;type&#34;:&#34;Point&#34;,&#34;coordinates&#34;:[139.55,35.6]}" xlink:type="simple">35°36'N, 139°33'E</named-content></named-content>] / KAWASAKI KANA / GAWA [Pref.] 1985.II.2 / Coll. A. IZUMI (CMNE); 1♂, [JAPAN] 宮ヶ瀬 [Miyagase] / 1-c // MIYAGASE [ca. <named-content xmlns:xlink="http://www.w3.org/1999/xlink" content-type="dwc:verbatimCoordinates" xlink:type="simple"><named-content content-type="geo-json" specific-use="{&#34;type&#34;:&#34;Point&#34;,&#34;coordinates&#34;:[139.216667,35.516667]}" xlink:type="simple">35°31'N, 139°13'E</named-content></named-content>] / TANZAWA [Mts., Kanagawa Pref.] / 6.VI.1989 / H. HARADA [leg.] (CMNE); 1♂, same data as previous except: 2-c (CMNE); 1♂1♀, JAPAN Kanagawa-ken / Ashigarakami-gun / Yamakitamachi Kurokura [ca. <named-content xmlns:xlink="http://www.w3.org/1999/xlink" content-type="dwc:verbatimCoordinates" xlink:type="simple"><named-content content-type="geo-json" specific-use="{&#34;type&#34;:&#34;Point&#34;,&#34;coordinates&#34;:[139.066667,35.416667]}" xlink:type="simple">35°25'N, 139°04'E</named-content></named-content>] / 29.iv.2011 alt. ca. 400 m / Ichiro Oshio leg. (CYFO); 1♂, [JAPAN] Mikuni-toge [ca. <named-content xmlns:xlink="http://www.w3.org/1999/xlink" content-type="dwc:verbatimCoordinates" xlink:type="simple"><named-content content-type="geo-json" specific-use="{&#34;type&#34;:&#34;Point&#34;,&#34;coordinates&#34;:[138.9,35.4]}" xlink:type="simple">35°24'N, 138°54'E</named-content></named-content>] / Kanagawa [Pref.] / 7.VI.1970 / H. Takizawa [leg.] (CMNE); 1♀, [JAPAN] (Near BODAI [ca. <named-content xmlns:xlink="http://www.w3.org/1999/xlink" content-type="dwc:verbatimCoordinates" xlink:type="simple"><named-content content-type="geo-json" specific-use="{&#34;type&#34;:&#34;Point&#34;,&#34;coordinates&#34;:[139.183333,35.4]}" xlink:type="simple">35°24'N, 139°11'E</named-content></named-content>]) / Tanzawa [Mts.], Kanagawa [Pref.] / May 3rd 1973 / Coll. Y. Shibata (CMNE); 1♀, [JAPAN] 鳥取県 [Tottori Pref.] 西伯郡 [Saihaku-gun] / 大山町 [Daisen-chô] 三ノ沢 [Sannosawa: ca. <named-content xmlns:xlink="http://www.w3.org/1999/xlink" content-type="dwc:verbatimCoordinates" xlink:type="simple"><named-content content-type="geo-json" specific-use="{&#34;type&#34;:&#34;Point&#34;,&#34;coordinates&#34;:[133.533333,35.35]}" xlink:type="simple">35°21'N, 133°32'E</named-content></named-content>] / FIT alt 960 m / 6月7–23日2008年 [7–23.VI.2008] / 渡辺昭彦 [Watanabe, Akihiko] 採集 [leg.] (CYFO); 1♂, [JAPAN] 岡山県 [Okayama Pref.] 真庭市 [Maniwa-shi] / 蒜山 [Hiruzen] 蒜山大山S.L. [Hiruzen-Daisen Skyline road: ca. <named-content xmlns:xlink="http://www.w3.org/1999/xlink" content-type="dwc:verbatimCoordinates" xlink:type="simple"><named-content content-type="geo-json" specific-use="{&#34;type&#34;:&#34;Point&#34;,&#34;coordinates&#34;:[133.583333,35.316667]}" xlink:type="simple">35°19'N, 133°35'E</named-content></named-content>] / 6月9–17日2007年 [9–17.VI.2007] / 渡辺昭彦 [Watanabe, Akihiko] 採集 [leg.] (CYFO); 1♂, [JAPAN] Jigokuana Cave [ca. <named-content xmlns:xlink="http://www.w3.org/1999/xlink" content-type="dwc:verbatimCoordinates" xlink:type="simple"><named-content content-type="geo-json" specific-use="{&#34;type&#34;:&#34;Point&#34;,&#34;coordinates&#34;:[135.45,35.316667]}" xlink:type="simple">35°19'N, 135°27'E</named-content></named-content>] / Mt. Chorosan / Wachi, KYOTO / 16.XI.1986 // Y. NISHIKAWA [leg.] // 仏主の地獄穴 [Hodosu-no-jigokuana Cave] / 16.XI.1986 (西川 [Nishikawa]) / Y. NISHIKAWA [leg.] (CYHK); 1♂, [JAPAN] OH-DOH [ca. <named-content xmlns:xlink="http://www.w3.org/1999/xlink" content-type="dwc:verbatimCoordinates" xlink:type="simple"><named-content content-type="geo-json" specific-use="{&#34;type&#34;:&#34;Point&#34;,&#34;coordinates&#34;:[139.316667,35.316667]}" xlink:type="simple">35°19'N, 139°19'E</named-content></named-content>] 大堂 [Ôdô] (Tul.) / Mt. Koma-yama Ohiso town <!--PageBreak-->/ Kanagawa Pref. / 23.III.2001 / Shiho ARAI leg. (CMNE); 1♀, JAPAN Kanagawa-ken / Kamakura-shi / Inamuragasaki [ca. <named-content xmlns:xlink="http://www.w3.org/1999/xlink" content-type="dwc:verbatimCoordinates" xlink:type="simple"><named-content content-type="geo-json" specific-use="{&#34;type&#34;:&#34;Point&#34;,&#34;coordinates&#34;:[139.516667,35.3]}" xlink:type="simple">35°18'N, 139°31'E</named-content></named-content>] / 2.i.2011 / Eimon Ueda leg. (CYFO); 1♀, Shiraishijizo-no-ana / Cave [ca. <named-content xmlns:xlink="http://www.w3.org/1999/xlink" content-type="dwc:verbatimCoordinates" xlink:type="simple"><named-content content-type="geo-json" specific-use="{&#34;type&#34;:&#34;Point&#34;,&#34;coordinates&#34;:[139.1,35.233333]}" xlink:type="simple">35°14'N, 139°06'E</named-content></named-content>], Hakoneyumoto / Kanagawa Pref. // C Japan, Ethanol trap / 7.IV.–18.V.1996 / M. Nishikawa leg. (CMNE); 1♀, same data as previous except: 22.VI.1996 (CMNE); 1♂, same data as previous except: 14.VIII.1996 (CMNE); 3♂♂2♀♀, same data as previous except: baited trap / 16.IV.–13.V.1995 (CMNE); 1♀, [JAPAN] Kanagawa Pref. / Odawara C. / Iriuda [ca. <named-content xmlns:xlink="http://www.w3.org/1999/xlink" content-type="dwc:verbatimCoordinates" xlink:type="simple"><named-content content-type="geo-json" specific-use="{&#34;type&#34;:&#34;Point&#34;,&#34;coordinates&#34;:[139.116667,35.233333]}" xlink:type="simple">35°14'N, 139°07'E</named-content></named-content>] / 15 Oct.1995 / H. Miyatani Leg. (CMNE); 1♂, [JAPAN] YUGAWARA [ca. <named-content xmlns:xlink="http://www.w3.org/1999/xlink" content-type="dwc:verbatimCoordinates" xlink:type="simple"><named-content content-type="geo-json" specific-use="{&#34;type&#34;:&#34;Point&#34;,&#34;coordinates&#34;:[139.083333,35.15]}" xlink:type="simple">35°09'N, 139°05'E</named-content></named-content>] / HAKONE [Kanagawa Pref.] / 29.IV.1984 / Y. Hirano. leg. (CMNE); 2♀♀, [JAPAN] 岡山県 [Okayama Pref.] 新見市 [Niimi-shi] / 千屋ダム湖畔 [Chiya Dam lakeside: ca. <named-content xmlns:xlink="http://www.w3.org/1999/xlink" content-type="dwc:verbatimCoordinates" xlink:type="simple"><named-content content-type="geo-json" specific-use="{&#34;type&#34;:&#34;Point&#34;,&#34;coordinates&#34;:[133.45,35.05]}" xlink:type="simple">35°03'N, 133°27'E</named-content></named-content>] / FIT alt 460 m / 6月7–23日2008年 [7–23.VI.2008] / 渡辺昭彦 [Watanabe, Akihiko] 採集 [leg.] (CYFO); 1♂, (Kusama [ca. <named-content xmlns:xlink="http://www.w3.org/1999/xlink" content-type="dwc:verbatimCoordinates" xlink:type="simple"><named-content content-type="geo-json" specific-use="{&#34;type&#34;:&#34;Point&#34;,&#34;coordinates&#34;:[133.533333,34.933333]}" xlink:type="simple">34°56'N, 133°32'E</named-content></named-content>], Niimi-shi) / Okayama Pref., Honshu / Japan. May 7th, 1997 / Coll. Y. Watanabe (CMNE); 1♂, nr. Rashomon-daiichi- / dô Cave [ca. <named-content xmlns:xlink="http://www.w3.org/1999/xlink" content-type="dwc:verbatimCoordinates" xlink:type="simple"><named-content content-type="geo-json" specific-use="{&#34;type&#34;:&#34;Point&#34;,&#34;coordinates&#34;:[133.55,34.933333]}" xlink:type="simple">34°56'N, 133°33'E</named-content></named-content>], Niimi-shi. / 370 m in alt. / Okayama Pref. // W Japan (carrion trap) / 18.VIII.2001 / Y. Fujitani leg. (CMNE); 1♀, same data as previous except: 27.III.2005 (CMNE); 1♀, Mt. Arato-yama [ca. <named-content xmlns:xlink="http://www.w3.org/1999/xlink" content-type="dwc:verbatimCoordinates" xlink:type="simple"><named-content content-type="geo-json" specific-use="{&#34;type&#34;:&#34;Point&#34;,&#34;coordinates&#34;:[133.366667,34.916667]}" xlink:type="simple">34°55'N, 133°22'E</named-content></named-content>] / ca. 600 m, Tetta-chô / litter: sieve / Atetsu-gun // Okayama Pref. / W. Japan, 25.V.2003 / Y. Fujitani leg. (CMNE); 1♂, [JAPAN] 岡山県阿哲郡 [Okayama Pref., Atetsu-gun] / 哲多町 [Tetta-chô] 無明谷 [Mumyôdani: ca. <named-content xmlns:xlink="http://www.w3.org/1999/xlink" content-type="dwc:verbatimCoordinates" xlink:type="simple"><named-content content-type="geo-json" specific-use="{&#34;type&#34;:&#34;Point&#34;,&#34;coordinates&#34;:[133.45,34.883333]}" xlink:type="simple">34°53'N, 133°27'E</named-content></named-content>] / bait-trap // 25.IV.2004 / 藤谷美文 [Fujitani Yoshifumi] 採集 [leg.] (CMNE); 1♂, [JAPAN] MINOO [ca. <named-content xmlns:xlink="http://www.w3.org/1999/xlink" content-type="dwc:verbatimCoordinates" xlink:type="simple"><named-content content-type="geo-json" specific-use="{&#34;type&#34;:&#34;Point&#34;,&#34;coordinates&#34;:[135.466667,34.833333]}" xlink:type="simple">34°50'N, 135°28'E</named-content></named-content>] / Osaka / 5.iv.1961 / Y. Kimura [leg.] // <tp:taxon-name><tp:taxon-name-part taxon-name-part-type="genus">Ptomaphagus</tp:taxon-name-part></tp:taxon-name> / <tp:taxon-name><tp:taxon-name-part taxon-name-part-type="species">sibiricus</tp:taxon-name-part></tp:taxon-name> / Det. Y. HAYASHI, 19 (CYHK); 1♀, 28.v.2007 / [JAPAN] 広島県神石高原町 [Hiroshima Pref., Jinsekikôgen-chô] / 高光 [Takamitsu: ca. <named-content xmlns:xlink="http://www.w3.org/1999/xlink" content-type="dwc:verbatimCoordinates" xlink:type="simple"><named-content content-type="geo-json" specific-use="{&#34;type&#34;:&#34;Point&#34;,&#34;coordinates&#34;:[133.166667,34.8]}" xlink:type="simple">34°48'N, 133°10'E</named-content></named-content>] リターより [from litter] / 妹尾鈴香 [Senoo Rinka leg.] (CYFO); 1♂, [JAPAN] (Ôdaru-onsen [ca. <named-content xmlns:xlink="http://www.w3.org/1999/xlink" content-type="dwc:verbatimCoordinates" xlink:type="simple"><named-content content-type="geo-json" specific-use="{&#34;type&#34;:&#34;Point&#34;,&#34;coordinates&#34;:[138.933333,34.783333]}" xlink:type="simple">34°47'N, 138°56'E</named-content></named-content>]) / Shizuoka [Pref.], Honshu / March 22nd,1983 / Coll. Y. Watanabe (CMNE); 1♀, [JAPAN] Mt. AOMINE [= Mt. Aonomine-san: ca. <named-content xmlns:xlink="http://www.w3.org/1999/xlink" content-type="dwc:verbatimCoordinates" xlink:type="simple"><named-content content-type="geo-json" specific-use="{&#34;type&#34;:&#34;Point&#34;,&#34;coordinates&#34;:[136.816667,34.4]}" xlink:type="simple">34°24'N, 136°49'E</named-content></named-content>] / TOBA, MIE [Pref.] / 17.VIII.1988 / T. ITO [leg.] (CYHK); 1♀, [JAPAN] Mt. Hiko[-san: ca. <named-content xmlns:xlink="http://www.w3.org/1999/xlink" content-type="dwc:verbatimCoordinates" xlink:type="simple"><named-content content-type="geo-json" specific-use="{&#34;type&#34;:&#34;Point&#34;,&#34;coordinates&#34;:[130.9,33.483333]}" xlink:type="simple">33°29'N, 130°54'E</named-content></named-content>] / Hukuoka [= Fukuoka Pref.] / 17–19.V.1967 / H. Takizawa [leg.] (CMNE); 2♀♀, [JAPAN] Ohsé-no-ko-ana / Cave [ca. <named-content xmlns:xlink="http://www.w3.org/1999/xlink" content-type="dwc:verbatimCoordinates" xlink:type="simple"><named-content content-type="geo-json" specific-use="{&#34;type&#34;:&#34;Point&#34;,&#34;coordinates&#34;:[130.6,32.266667]}" xlink:type="simple">32°16'N, 130°36'E</named-content></named-content>], Ohsé / Kuma-mura / Kumamoto Pref // SW JAPAN / 26.V.1998 / S. Uéno &amp; S. Arai leg. [recorded as <tp:taxon-name><tp:taxon-name-part taxon-name-part-type="genus">Ptomaphagus</tp:taxon-name-part></tp:taxon-name> (<tp:taxon-name><tp:taxon-name-part taxon-name-part-type="genus">Ptomaphagus</tp:taxon-name-part></tp:taxon-name>) sp. in <xref ref-type="bibr" rid="B11">Nishikawa 1995</xref>] (CMNE); 1♂, [JAPAN] 屋代島 [Yashiro-jima Is.]. 源明峠 [Genmei-tôge: ca. <named-content xmlns:xlink="http://www.w3.org/1999/xlink" content-type="dwc:verbatimCoordinates" xlink:type="simple"><named-content content-type="geo-json" specific-use="{&#34;type&#34;:&#34;Point&#34;,&#34;coordinates&#34;:[132.233333,33.883333]}" xlink:type="simple">33°53'N, 132°14'E</named-content></named-content>] / 山口県周防大島町 [Yamaguchi Pref., Suo-Ôshima-chô] / 27.VI.2005 / Leg. 伴一利 [Ban Kazutoshi] (CMNE).</p></tp:treatment-sec><tp:treatment-sec sec-type="description"><title>Description.</title><p>
            <italic>Male</italic>. EBL: 2.7–3.0 mm (2.7 mm in holotype). Length of different body parts: HL : AL : PL : ELL = 0.5 : 0.8 : 0.8 : 1.7 mm; width: HW : EW : PW : ELW = 0.7 : 0.1 : 1.2: 1.3 mm. Proportion of antennomeres from base to tip in µm (length × width): 116 × 61, 91 × 56, 70 × 61, 40 × 66, 43 × 76, 44 × 95, 67 × 102, 32 × 107, 59 × 112, 68 × 113, 121 × 104.</p><p>Habitus (Fig. <xref ref-type="fig" rid="F1">1D</xref>) elongated oval, regularly convex and sublustrous. Well pigmented: mostly brown; mouthparts, apical half of ultimate antennomere, protarsi, and <!--PageBreak-->apical parts of meso- and metatarsi more or less paler. Dorsum continuously clothed with fine, recumbent, yellowish pubescence. Insertions of pubescence on dorsal surfaces of pronotum, elytra and femora aligned along transverse striolations; interspace between two striolations glabrous.</p><p>Head transverse, HW/HL = 1.5. Clypeofrontal suture absent. Clypeus with anterior margin slightly rounded. Compound eyes small, EW/HW = 0.1. Antennae (Fig. <xref ref-type="fig" rid="F5">5A</xref>) slender, AL/HW = 1.1; antennomere III a little shorter than II; VI with length/width = 0.5; XI pear-shaped.</p><!--PageBreak--><p>Pronotum (Fig. <xref ref-type="fig" rid="F5">5B</xref>) transverse, widest just before hind angles, PW/PL = 1.6. Sides gently arched, gradually narrowing from posterior to anterior; hind angles slightly drawn out and bluntly rounded. Posterior margin widely protruding in the middle part, distinctly emarginate near hind angles.</p><p>Elytra oval, widest at approx. basal 1/4, ELL/EW = 1.35. Sides weakly arched, gradually narrowing from widest part to apices, which narrowly rounded (Fig. <xref ref-type="fig" rid="F5">5G</xref>). Sutural striae present. Metathoracic wings fully developed.</p><p>Prolegs robust, with basal three protarsomeres (Fig. <xref ref-type="fig" rid="F5">5C</xref>) moderately expanded: TW/BTW = 1.5. Protibiae (Fig. <xref ref-type="fig" rid="F5">5E</xref>) distinctly expanded towards apex. Profemora broad. Mesotibiae slightly arcuate, mesotarsi simply linear. Metatibiae much thick and straight.</p><p>Abdominal ventrite VIII (Fig. <xref ref-type="fig" rid="F5">5I</xref>) almost round at posterior edge and with a distinct median notch. Spiculum gastrale of genital segment (Fig. <xref ref-type="fig" rid="F5">5J</xref>) with nearly 1/2 of length protruding beyond anterior edge of epipleurite IX.</p><p>Aedeagus small, slender and narrow, with median lobe gradually narrowing towards a leaf-shaped apex and terminated by an obtusely rounded knob in dorsal view (Fig. <xref ref-type="fig" rid="F6">6A</xref>); opening of genital orifice situated on dorsal surface, deeply cut inwards on left edge of median lobe at subapex. Ventral surface of the apex of the median lobe (Figs <xref ref-type="fig" rid="F6">6B, D</xref>) inserted with 4 ventrally oriented setae on the left side and 5 ventrally oriented setae on the right side; parameres narrow, reaching almost apical 1/8 of median lobe, each apex (Fig. <xref ref-type="fig" rid="F6">6E</xref>) with 2 lateral setae and 1 apical seta relatively shorter. In lateral view (Fig. <xref ref-type="fig" rid="F6">6C</xref>), median lobe thin, bent in basal half and almost straight in apical half, gradually tapering apically. Endophallus with stylus quite slender, a cheliform complex just below the base of stylus, and a circular complex at the basal region.</p><p>
            <italic>Female</italic>. Similar to male in general appearance (Fig. <xref ref-type="fig" rid="F1">1E</xref>), but distinguished by the following characteristics: protarsi (Fig. <xref ref-type="fig" rid="F5">5D</xref>) simply linear; protibiae (Fig. <xref ref-type="fig" rid="F5">5F</xref>) narrower; elytral apices (Fig. <xref ref-type="fig" rid="F5">5H</xref>) acuminate; ventrite VIII (Fig. <xref ref-type="fig" rid="F6">6F</xref>) slightly protruded in median of posterior margin; genital segment as shown in Fig. <xref ref-type="fig" rid="F6">6G</xref>; spermatheca (Fig. <xref ref-type="fig" rid="F6">6G</xref>) sinuous or coiled in distal part, not coiled in proximal part.</p></tp:treatment-sec><tp:treatment-sec sec-type="distribution"><title>Distribution.</title><p>Japan (Fig. <xref ref-type="fig" rid="F9">9</xref>).</p></tp:treatment-sec><tp:treatment-sec sec-type="etymology"><title>Etymology.</title><p>The specific epithet is from the name of “Piccolo”, a fictional character in the <italic>Dragon Ball</italic> manga series created by Akira Toriyama, which also has an Italian origin meaning of “small” that refers to the small body size of this new species.</p></tp:treatment-sec><tp:treatment-sec sec-type="remarks"><title>Remarks.</title><p>Several examined specimens of this tiny species had been previously identified as <tp:taxon-name><tp:taxon-name-part taxon-name-part-type="genus">Ptomaphagus</tp:taxon-name-part> <tp:taxon-name-part taxon-name-part-type="sensu">(s. str.)</tp:taxon-name-part> <tp:taxon-name-part taxon-name-part-type="species">sibiricus</tp:taxon-name-part></tp:taxon-name> (maybe more specimens are deposited in different Japanese researchers’ collections); however, it is conspicuously different to the holotype of <tp:taxon-name><tp:taxon-name-part taxon-name-part-type="genus">Ptomaphagus</tp:taxon-name-part> <tp:taxon-name-part taxon-name-part-type="sensu">(s. str.)</tp:taxon-name-part> <tp:taxon-name-part taxon-name-part-type="species">sibiricus</tp:taxon-name-part></tp:taxon-name>. The new species is smaller, with metatibiae much thicker (Fig. <xref ref-type="fig" rid="F1">1D, E</xref>) and female elytral apices acuminate (Fig. <xref ref-type="fig" rid="F5">5H</xref>); while <tp:taxon-name><tp:taxon-name-part taxon-name-part-type="genus">Ptomaphagus</tp:taxon-name-part> <tp:taxon-name-part taxon-name-part-type="sensu">(s. str.)</tp:taxon-name-part> <tp:taxon-name-part taxon-name-part-type="species">sibiricus</tp:taxon-name-part></tp:taxon-name> is larger, with metatibiae slender (Fig. <xref ref-type="fig" rid="F1">1F</xref>) and female elytral apices narrowly rounded (Fig. <xref ref-type="fig" rid="F7">7B</xref>).</p><p>Interestingly, the new species has the thickest metatibiae and most apparent sexual dimorphism on the elytral apices that we have encountered in any <italic><tp:taxon-name><tp:taxon-name-part taxon-name-part-type="genus">Ptomaphagus</tp:taxon-name-part></tp:taxon-name></italic> from East Asia and adjacent areas.</p><p>The new species has hitherto been known from Honshu and Kyushu (<xref ref-type="bibr" rid="B5">Hisamatsu and Hayashi 1985</xref>, for example), Japan, under the name <tp:taxon-name><tp:taxon-name-part taxon-name-part-type="genus">Ptomaphagus</tp:taxon-name-part> <tp:taxon-name-part taxon-name-part-type="sensu">(s. str.)</tp:taxon-name-part> <tp:taxon-name-part taxon-name-part-type="species">sibiricus</tp:taxon-name-part></tp:taxon-name>. Despite a <!--PageBreak--><!--PageBreak-->long history of studies, it has not yet been recorded from Shikoku; also we have not examined any specimens of this new species from northern Honshu, above the 37<sup>th</sup> parallel (Fig. <xref ref-type="fig" rid="F9">9</xref>). In these two areas, the new species can be regarded as at least rare or more probably completely absent. Specimens from Yashiro-jima Island in the Setonaikai Inland Sea were previously reported (as <italic><tp:taxon-name><tp:taxon-name-part taxon-name-part-type="genus">Ptomaphagus</tp:taxon-name-part> <tp:taxon-name-part taxon-name-part-type="species">sibiricus</tp:taxon-name-part></tp:taxon-name></italic>) in <xref ref-type="bibr" rid="B20">Tanaka and Ban (2006)</xref>.</p><p>As indicated in the material examined, <tp:taxon-name><tp:taxon-name-part taxon-name-part-type="genus">Ptomaphagus</tp:taxon-name-part> <tp:taxon-name-part taxon-name-part-type="sensu">(s. str.)</tp:taxon-name-part> <tp:taxon-name-part taxon-name-part-type="species">piccoloi</tp:taxon-name-part></tp:taxon-name> sp. n. has been collected from various habitats such as caves, under stones at the base of debris slopes and in litter layers.</p><p>Collecting methods for the material mostly indicate a necrophagous association, such as traps baited with decaying animal matter.</p><fig id="F5" position="float" orientation="portrait"><label>Figure 5.</label><caption><p>
          <tp:taxon-name><tp:taxon-name-part taxon-name-part-type="genus">Ptomaphagus</tp:taxon-name-part> <tp:taxon-name-part taxon-name-part-type="sensu">(s. str.)</tp:taxon-name-part> <tp:taxon-name-part taxon-name-part-type="species">piccoloi</tp:taxon-name-part></tp:taxon-name> sp. n. (paratype). <bold>A</bold> antenna ♂ (dorsal view) <bold>B</bold> pronotum ♂ (dorsal view) <bold>C</bold> protarsus ♂ (dorsal view) <bold>D</bold> protarsus ♀ (dorsal view) <bold>E</bold> protibia and profemur ♂ (dorsal view) <bold>F</bold> protibia and profemur ♀ (dorsal view) <bold>G</bold> elytral apex ♂ (dorsoapical view) <bold>H</bold> elytral apex ♀ (dorsoapical view) <bold>I</bold> ventrite VIII ♂ (ventral view) <bold>J</bold> genital segment ♂ (ventral view). Scale bars 0.1 mm.</p></caption><graphic xmlns:xlink="http://www.w3.org/1999/xlink" xlink:href="zookeys-607-119-g005.jpg" position="float" orientation="portrait" xlink:type="simple" id="oo_97412.jpg"/></fig><fig id="F6" position="float" orientation="portrait"><label>Figure 6.</label><caption><p>
          <tp:taxon-name><tp:taxon-name-part taxon-name-part-type="genus">Ptomaphagus</tp:taxon-name-part> <tp:taxon-name-part taxon-name-part-type="sensu">(s. str.)</tp:taxon-name-part> <tp:taxon-name-part taxon-name-part-type="species">piccoloi</tp:taxon-name-part></tp:taxon-name> sp. n. (paratype). <bold>A</bold> aedeagus (dorsal view) <bold>B</bold> aedeagus (ventral view) <bold>C</bold> aedeagus (lateral view) <bold>D</bold> aedeagal apex (ventral view) <bold>E</bold> paramere apex (lateral view) <bold>F</bold> ventrite VIII ♀ (ventral view) <bold>G</bold> spermatheca and genital segment (ventral view). Scale bars 0.1 mm.</p></caption><graphic xmlns:xlink="http://www.w3.org/1999/xlink" xlink:href="zookeys-607-119-g006.jpg" position="float" orientation="portrait" xlink:type="simple" id="oo_97413.jpg"/></fig></tp:treatment-sec><tp:treatment-sec><!--Section generated to contain objects referenced in tp:taxon-treatment.--><fig id="F1" position="float" orientation="portrait"><label>Figure 1.</label><caption><p>Habitus of <italic><tp:taxon-name><tp:taxon-name-part taxon-name-part-type="genus">Ptomaphagus</tp:taxon-name-part></tp:taxon-name></italic> (s. str.) spp. (dorsal view). <bold>A</bold> <tp:taxon-name><tp:taxon-name-part taxon-name-part-type="genus">Ptomaphagus</tp:taxon-name-part> <tp:taxon-name-part taxon-name-part-type="sensu">(s. str.)</tp:taxon-name-part> <tp:taxon-name-part taxon-name-part-type="species">kuntzeni</tp:taxon-name-part></tp:taxon-name> Sokolowski, 1957 ♂ (holotype) <bold>B</bold> <tp:taxon-name><tp:taxon-name-part taxon-name-part-type="genus">Ptomaphagus</tp:taxon-name-part> <tp:taxon-name-part taxon-name-part-type="sensu">(s. str.)</tp:taxon-name-part> <tp:taxon-name-part taxon-name-part-type="species">amamianus</tp:taxon-name-part></tp:taxon-name> Nakane, 1963, syn. n. ♂ (paratype) <bold>C</bold> <tp:taxon-name><tp:taxon-name-part taxon-name-part-type="genus">Ptomaphagus</tp:taxon-name-part> <tp:taxon-name-part taxon-name-part-type="sensu">(s. str.)</tp:taxon-name-part> <tp:taxon-name-part taxon-name-part-type="species">amamianus</tp:taxon-name-part></tp:taxon-name> Nakane, 1963, syn. n. ♀ (paratype) <bold>D</bold> <tp:taxon-name><tp:taxon-name-part taxon-name-part-type="genus">Ptomaphagus</tp:taxon-name-part> <tp:taxon-name-part taxon-name-part-type="sensu">(s. str.)</tp:taxon-name-part> <tp:taxon-name-part taxon-name-part-type="species">piccoloi</tp:taxon-name-part></tp:taxon-name> sp. n. ♂ (holotype) <bold>E</bold> <tp:taxon-name><tp:taxon-name-part taxon-name-part-type="genus">Ptomaphagus</tp:taxon-name-part> <tp:taxon-name-part taxon-name-part-type="sensu">(s. str.)</tp:taxon-name-part> <tp:taxon-name-part taxon-name-part-type="species">piccoloi</tp:taxon-name-part></tp:taxon-name> sp. n. ♀ (paratype) <bold>F</bold> <tp:taxon-name><tp:taxon-name-part taxon-name-part-type="genus">Ptomaphagus</tp:taxon-name-part> <tp:taxon-name-part taxon-name-part-type="sensu">(s. str.)</tp:taxon-name-part> <tp:taxon-name-part taxon-name-part-type="species">sibiricus</tp:taxon-name-part></tp:taxon-name> Jeannel, 1934 ♀ (holotype). Scale bar 1 mm.</p></caption><graphic xmlns:xlink="http://www.w3.org/1999/xlink" xlink:href="zookeys-607-119-g001.jpg" position="float" orientation="portrait" xlink:type="simple" id="oo_97409.jpg"/></fig><fig id="F9" position="float" orientation="portrait"><label>Figure 9.</label><caption><p>Distribution map of <tp:taxon-name><tp:taxon-name-part taxon-name-part-type="genus">Ptomaphagus</tp:taxon-name-part> <tp:taxon-name-part taxon-name-part-type="sensu">(s. str.)</tp:taxon-name-part> <tp:taxon-name-part taxon-name-part-type="species">piccoloi</tp:taxon-name-part></tp:taxon-name> sp. n. in Japan.</p></caption><graphic xmlns:xlink="http://www.w3.org/1999/xlink" xlink:href="zookeys-607-119-g009.jpg" position="float" orientation="portrait" xlink:type="simple" id="oo_97416.jpg"/></fig><fig id="F7" position="float" orientation="portrait"><label>Figure 7.</label><caption><p>
          <tp:taxon-name><tp:taxon-name-part taxon-name-part-type="genus">Ptomaphagus</tp:taxon-name-part> <tp:taxon-name-part taxon-name-part-type="sensu">(s. str.)</tp:taxon-name-part> <tp:taxon-name-part taxon-name-part-type="species">sibiricus</tp:taxon-name-part></tp:taxon-name> Jeannel, 1934 ♀ (holotype). <bold>A</bold> antenna (dorsal view) <bold>B</bold> elytral apex (dorsoapical view) <bold>C</bold> protibia and profemur (ventral view) <bold>D</bold> ventrite VIII (ventral view). Scale bars 0.1 mm.</p></caption><graphic xmlns:xlink="http://www.w3.org/1999/xlink" xlink:href="zookeys-607-119-g007.jpg" position="float" orientation="portrait" xlink:type="simple" id="oo_97414.jpg"/></fig></tp:treatment-sec><ref-list><ref id="B11"><mixed-citation xmlns:xlink="http://www.w3.org/1999/xlink" xlink:type="simple">
          <person-group><name name-style="western"><surname>Nishikawa</surname><given-names>M</given-names></name></person-group> (<year>1995</year>) <article-title>Cholevid beetles found in a limestone cave of Kumamoto Prefecture, central Kyushu, Southwest Japan.</article-title> <source>Special Bulletin of the Japanese Society of Coleopterology</source> <volume>4</volume>: <fpage>323</fpage>–<lpage>327</lpage>.</mixed-citation></ref><ref id="B5"><mixed-citation xmlns:xlink="http://www.w3.org/1999/xlink" xlink:type="simple">
          <person-group><name name-style="western"><surname>Hisamatsu</surname><given-names>S</given-names></name><name name-style="western"><surname>Hayashi</surname><given-names>Y</given-names></name></person-group> (<year>1985</year>) <article-title><tp:taxon-name><tp:taxon-name-part taxon-name-part-type="family">Catopidae</tp:taxon-name-part></tp:taxon-name>.</article-title> In: <person-group><name name-style="western"><surname>Uéno</surname><given-names>S-I</given-names></name><name name-style="western"><surname>Kurosawa</surname><given-names>Y</given-names></name><name name-style="western"><surname>Satô</surname><given-names>M</given-names></name></person-group> (<role>Eds</role>) <issue-title>The Coleoptera of Japan in Color 2.</issue-title> <source>Hoikusha, Osaka</source>, <fpage>241</fpage>–<lpage>245</lpage>.</mixed-citation></ref><ref id="B20"><mixed-citation xmlns:xlink="http://www.w3.org/1999/xlink" xlink:type="simple">
          <person-group><name name-style="western"><surname>Tanaka</surname><given-names>K</given-names></name><name name-style="western"><surname>Ban</surname><given-names>K</given-names></name></person-group> (<year>2006</year>) <article-title>A list of beetles on Yashiro-jima (Suo-Ôshima) Island.</article-title> <source>Yamaguchi-no-mushi</source> <volume>5</volume>: <fpage>31</fpage>–<lpage>42</lpage>.</mixed-citation></ref></ref-list></tp:taxon-treatment>
